# Supplementary material for: Characterization of novel anoikis-related genes as prognostic biomarkers and key determinants of the immune microenvironment in esophageal cancer
Source: Front Immunol. 2025 Jul 11;16:1599171. doi: 10.3389/fimmu.2025.1599171 (PMC12311635; doi:10.3389/fimmu.2025.1599171)
Supplement: Supplementary file 2 [file Table2.xls]

id	Id	futime	fustat	Age	Gender	Grade	Stage	T	M	N
TCGA-2H-A9GF-01A-11R-A37I-31	TCGA-2H-A9GF	784	1	unknow	MALE	unknow	Stage III	T3	M0	N1
TCGA-2H-A9GG-01A-11R-A37I-31	TCGA-2H-A9GG	610	1	unknow	MALE	unknow	Stage III	T3	M0	N1
TCGA-2H-A9GH-01A-11R-A37I-31	TCGA-2H-A9GH	951	1	unknow	MALE	unknow	Stage IIB	T1	M0	N1
TCGA-2H-A9GI-01A-11R-A37I-31	TCGA-2H-A9GI	435	1	unknow	MALE	unknow	Stage III	T3	M0	N1
TCGA-2H-A9GJ-01A-11R-A37I-31	TCGA-2H-A9GJ	1781	1	unknow	MALE	unknow	Stage I	T1	M0	N0
TCGA-2H-A9GK-01A-11R-A37I-31	TCGA-2H-A9GK	232	1	unknow	MALE	unknow	Stage III	T3	M0	N1
TCGA-2H-A9GL-01A-12R-A37I-31	TCGA-2H-A9GL	180	1	unknow	MALE	unknow	Stage III	T3	M0	N1
TCGA-2H-A9GM-01A-11R-A37I-31	TCGA-2H-A9GM	424	1	unknow	MALE	unknow	Stage IIB	T1	M0	N1
TCGA-2H-A9GN-01A-11R-A37I-31	TCGA-2H-A9GN	272	1	unknow	MALE	unknow	Stage III	T3	M0	N1
TCGA-2H-A9GO-01A-11R-A37I-31	TCGA-2H-A9GO	494	1	unknow	MALE	unknow	Stage IVA	T3	M1a	N1
TCGA-2H-A9GQ-01A-11R-A37I-31	TCGA-2H-A9GQ	128	1	unknow	MALE	unknow	Stage III	T3	M0	N1
TCGA-2H-A9GR-01A-12R-A37I-31	TCGA-2H-A9GR	987	1	unknow	MALE	unknow	Stage IIA	T3	M0	N0
TCGA-IC-A6RE-01A-11R-A336-31	TCGA-IC-A6RE	234	0	unknow	MALE	unknow	Stage IIB	T1	M0	N1
TCGA-IC-A6RF-01A-13R-A336-31	TCGA-IC-A6RF	477	0	unknow	FEMALE	unknow	Stage IA	T1	M0	N0
TCGA-IG-A3I8-01A-11R-A24K-31	TCGA-IG-A3I8	1012	0	unknow	FEMALE	unknow	Stage IIA	T3	M0	N0
TCGA-IG-A3QL-01A-11R-A24K-31	TCGA-IG-A3QL	1071	0	unknow	MALE	unknow	Stage IIA	T2	M0	N0
TCGA-IG-A3YA-01A-11R-A24K-31	TCGA-IG-A3YA	632	0	unknow	MALE	unknow	Stage IIIA	T4	M0	N0
TCGA-IG-A3YB-01A-11R-A36D-31	TCGA-IG-A3YB	80	0	unknow	MALE	unknow	Stage IIIA	T3	M0	N1
TCGA-IG-A3YC-01A-11R-A24K-31	TCGA-IG-A3YC	612	0	unknow	MALE	unknow	Stage IIIA	T3	M0	N1
TCGA-IG-A4P3-01A-11R-A260-31	TCGA-IG-A4P3	567	1	unknow	MALE	unknow	Stage IIB	T2	M0	N1
TCGA-IG-A4QS-01A-11R-A260-31	TCGA-IG-A4QS	118	1	unknow	MALE	unknow	Stage IIIB	T3	M0	N2
TCGA-IG-A50L-01A-11R-A260-31	TCGA-IG-A50L	16	0	unknow	MALE	unknow	Stage IIIA	T3	M0	N1
TCGA-IG-A51D-01A-11R-A36D-31	TCGA-IG-A51D	518	0	unknow	MALE	unknow	Stage IIB	T1	M0	N1
TCGA-IG-A5B8-01A-11R-A28J-31	TCGA-IG-A5B8	24	1	unknow	MALE	unknow	Stage IB	T3	M0	N0
TCGA-IG-A5S3-01A-11R-A28J-31	TCGA-IG-A5S3	712	0	unknow	FEMALE	unknow	Stage IIB	T3	M0	N0
TCGA-IG-A625-01A-11R-A31P-31	TCGA-IG-A625	390	1	unknow	MALE	unknow	Stage IIIB	T3	M0	N2
TCGA-IG-A6QS-01A-12R-A336-31	TCGA-IG-A6QS	303	1	unknow	MALE	unknow	Stage IIB	T2	M0	N1
TCGA-IG-A7DP-01A-31R-A336-31	TCGA-IG-A7DP	452	0	unknow	FEMALE	unknow	Stage IIIA	T4a	MX	NX
TCGA-IG-A8O2-01A-11R-A36D-31	TCGA-IG-A8O2	142	1	unknow	MALE	unknow	Stage IIIB	T3	M0	N2
TCGA-IG-A97H-01A-11R-A38D-31	TCGA-IG-A97H	441	0	unknow	MALE	unknow	Stage IIA	T3	M0	NX
TCGA-IG-A97I-01A-11R-A38D-31	TCGA-IG-A97I	370	0	unknow	MALE	unknow	Stage IIA	T2	M0	N0
TCGA-JY-A6FA-01A-11R-A336-31	TCGA-JY-A6FA	1361	1	unknow	MALE	unknow	Stage IIB	T2	M0	N1
TCGA-JY-A6FB-01A-11R-A336-31	TCGA-JY-A6FB	1837	0	unknow	MALE	unknow	Stage I	T1	M0	N0
TCGA-JY-A6FD-01A-11R-A336-31	TCGA-JY-A6FD	2069	0	unknow	FEMALE	unknow	Stage IIA	T3	M0	N0
TCGA-JY-A6FE-01A-11R-A336-31	TCGA-JY-A6FE	112	1	unknow	MALE	unknow	Stage III	T3	M0	N1
TCGA-JY-A6FH-01A-11R-A336-31	TCGA-JY-A6FH	1441	0	unknow	MALE	unknow	Stage IIB	T2	M0	N1
TCGA-JY-A939-01A-12R-A37I-31	TCGA-JY-A939	660	0	unknow	MALE	unknow	Stage IIB	T1	M0	N1
TCGA-JY-A93C-01A-11R-A38D-31	TCGA-JY-A93C	705	0	unknow	MALE	unknow	Stage IIIB	T3	M0	N2
TCGA-JY-A93D-01A-11R-A38D-31	TCGA-JY-A93D	960	1	unknow	MALE	unknow	Stage IIIC	T2	M0	N3
TCGA-JY-A93E-01A-11R-A37I-31	TCGA-JY-A93E	767	0	unknow	MALE	unknow	Stage IIIA	T3	M0	N1
TCGA-JY-A93F-01A-21R-A37I-31	TCGA-JY-A93F	731	0	unknow	FEMALE	unknow	Stage IB	T2	M0	N0
TCGA-KH-A6WC-01A-11R-A336-31	TCGA-KH-A6WC	191	0	unknow	MALE	unknow	Stage IA	T1	M0	N0
TCGA-L5-A43C-01A-11R-A24K-31	TCGA-L5-A43C	96	0	unknow	MALE	unknow	unknow	unknow	unknow	unknow
TCGA-L5-A43E-01A-11R-A24K-31	TCGA-L5-A43E	920	0	unknow	MALE	unknow	Stage I	T1	M0	N0
TCGA-L5-A43J-01A-12R-A24K-31	TCGA-L5-A43J	0	1	unknow	MALE	unknow	Stage IIB	T3	MX	N0
TCGA-L5-A4OE-01A-11R-A260-31	TCGA-L5-A4OE	730	1	unknow	MALE	unknow	Stage IIIB	T3	unknow	N2
TCGA-L5-A4OG-01A-11R-A260-31	TCGA-L5-A4OG	143	0	unknow	FEMALE	unknow	Stage I	T1	M0	N0
TCGA-L5-A4OH-01A-11R-A260-31	TCGA-L5-A4OH	992	0	unknow	MALE	unknow	Stage I	T1	M0	N0
TCGA-L5-A4OI-01A-11R-A36D-31	TCGA-L5-A4OI	608	0	unknow	MALE	unknow	Stage IIIC	T3	MX	N3
TCGA-L5-A4OJ-01A-11R-A260-31	TCGA-L5-A4OJ	639	0	unknow	FEMALE	unknow	Stage I	T1	M0	N0
TCGA-L5-A4OM-01A-11R-A260-31	TCGA-L5-A4OM	1458	1	unknow	FEMALE	unknow	Stage IA	T1	unknow	N0
TCGA-L5-A4ON-01A-11R-A260-31	TCGA-L5-A4ON	558	1	unknow	MALE	unknow	Stage IIB	T1	unknow	N1
TCGA-L5-A4OO-01A-11R-A260-31	TCGA-L5-A4OO	101	0	unknow	MALE	unknow	Stage IIIC	T3	M0	N3
TCGA-L5-A4OP-01A-11R-A260-31	TCGA-L5-A4OP	218	0	unknow	FEMALE	unknow	Stage IA	T1	MX	N0
TCGA-L5-A4OS-01A-11R-A28J-31	TCGA-L5-A4OS	1271	0	unknow	FEMALE	unknow	Stage IIB	T2	M0	N1
TCGA-L5-A4OT-01A-11R-A28J-31	TCGA-L5-A4OT	149	1	unknow	MALE	unknow	Stage IV	T3	M1a	N1
TCGA-L5-A4OU-01A-11R-A28J-31	TCGA-L5-A4OU	882	0	unknow	MALE	unknow	Stage IIA	T3	M0	N0
TCGA-L5-A4OW-01A-11R-A28J-31	TCGA-L5-A4OW	217	1	unknow	FEMALE	unknow	Stage IIB	T2	M0	N1
TCGA-L5-A4OX-01A-21R-A28J-31	TCGA-L5-A4OX	226	1	unknow	MALE	unknow	Stage IIB	T2	M0	N1
TCGA-L5-A88S-01A-11R-A36D-31	TCGA-L5-A88S	471	0	unknow	MALE	unknow	Stage IB	T3	MX	N0
TCGA-L5-A88T-01A-11R-A354-31	TCGA-L5-A88T	694	0	unknow	MALE	unknow	Stage IIB	T2	M0	N1
TCGA-L5-A88V-01A-11R-A354-31	TCGA-L5-A88V	79	0	unknow	MALE	unknow	Stage III	T3	MX	N1
TCGA-L5-A88W-01A-11R-A354-31	TCGA-L5-A88W	764	1	unknow	MALE	unknow	Stage IIA	T3	MX	N0
TCGA-L5-A88Y-01A-11R-A354-31	TCGA-L5-A88Y	11	0	unknow	MALE	unknow	unknow	T1	MX	N0
TCGA-L5-A88Z-01A-11R-A36D-31	TCGA-L5-A88Z	225	0	unknow	FEMALE	unknow	Stage IIA	T1	M0	N1
TCGA-L5-A891-01A-11R-A36D-31	TCGA-L5-A891	114	0	unknow	MALE	unknow	unknow	T3	M0	N1
TCGA-L5-A893-01A-11R-A36D-31	TCGA-L5-A893	92	0	unknow	FEMALE	unknow	Stage I	T1	M0	N0
TCGA-L5-A8NE-01A-11R-A37I-31	TCGA-L5-A8NE	1688	0	unknow	MALE	unknow	Stage IIB	T2	M0	N1
TCGA-L5-A8NF-01A-11R-A37I-31	TCGA-L5-A8NF	81	1	unknow	MALE	unknow	Stage IVA	T1	M1a	N0
TCGA-L5-A8NG-01A-11R-A37I-31	TCGA-L5-A8NG	1094	0	unknow	MALE	unknow	Stage III	T3	M0	N1
TCGA-L5-A8NH-01A-11R-A37I-31	TCGA-L5-A8NH	393	1	unknow	MALE	unknow	Stage IV	T1	M1	N0
TCGA-L5-A8NI-01A-11R-A37I-31	TCGA-L5-A8NI	410	1	unknow	MALE	unknow	Stage III	T3	M0	N1
TCGA-L5-A8NJ-01A-11R-A36D-31	TCGA-L5-A8NJ	501	0	unknow	MALE	unknow	Stage III	T3	M0	N1
TCGA-L5-A8NK-01A-21R-A37I-31	TCGA-L5-A8NK	412	0	unknow	FEMALE	unknow	Stage IIA	T3	M0	N0
TCGA-L5-A8NL-01A-12R-A37I-31	TCGA-L5-A8NL	402	0	unknow	MALE	unknow	Stage III	T3	M0	N1
TCGA-L5-A8NM-01A-11R-A37I-31	TCGA-L5-A8NM	236	1	unknow	FEMALE	unknow	Stage IIB	T2	M0	N1
TCGA-L5-A8NN-01A-11R-A37I-31	TCGA-L5-A8NN	167	0	unknow	MALE	unknow	Stage III	T3	M0	N1
TCGA-L5-A8NQ-01A-11R-A36D-31	TCGA-L5-A8NQ	650	1	unknow	MALE	unknow	Stage IIA	T2	M0	N0
TCGA-L5-A8NR-01A-11R-A37I-31	TCGA-L5-A8NR	265	0	unknow	FEMALE	unknow	Stage III	T3	M0	N1
TCGA-L5-A8NS-01A-12R-A37I-31	TCGA-L5-A8NS	408	0	unknow	MALE	unknow	Stage IIB	T3	M0	N0
TCGA-L5-A8NT-01A-11R-A37I-31	TCGA-L5-A8NT	825	0	unknow	MALE	unknow	Stage IIB	T3	M0	N0
TCGA-L5-A8NU-01A-11R-A36D-31	TCGA-L5-A8NU	2134	1	unknow	MALE	unknow	Stage IIA	T2	M0	N0
TCGA-L5-A8NV-01A-11R-A37I-31	TCGA-L5-A8NV	1599	1	unknow	MALE	unknow	Stage IIA	T3	M0	N0
TCGA-L5-A8NW-01A-11R-A37I-31	TCGA-L5-A8NW	1402	1	unknow	MALE	unknow	unknow	T2	M0	N1
TCGA-L7-A56G-01A-21R-A260-31	TCGA-L7-A56G	330	1	unknow	MALE	unknow	unknow	unknow	unknow	unknow
TCGA-L7-A6VZ-01A-12R-A336-31	TCGA-L7-A6VZ	315	0	unknow	MALE	unknow	Stage IIIC	T3	MX	N3
TCGA-LN-A49M-01A-21R-A260-31	TCGA-LN-A49M	385	0	unknow	MALE	unknow	Stage IIA	T2	M0	N0
TCGA-LN-A49O-01A-11R-A24K-31	TCGA-LN-A49O	408	0	unknow	MALE	unknow	Stage IIA	T3	M0	N0
TCGA-LN-A49P-01A-11R-A24K-31	TCGA-LN-A49P	375	0	unknow	MALE	unknow	Stage IIA	T3	M0	N0
TCGA-LN-A49S-01A-11R-A24K-31	TCGA-LN-A49S	400	0	unknow	MALE	unknow	Stage IIA	T3	M0	N0
TCGA-LN-A49U-01A-31R-A260-31	TCGA-LN-A49U	467	0	unknow	MALE	unknow	Stage IIA	T3	M0	N0
TCGA-LN-A49W-01A-11R-A260-31	TCGA-LN-A49W	403	0	unknow	MALE	unknow	Stage III	T3	M0	N1
TCGA-LN-A49X-01A-31R-A260-31	TCGA-LN-A49X	384	0	unknow	MALE	unknow	Stage IIA	T3	M0	N0
TCGA-LN-A49Y-01A-11R-A260-31	TCGA-LN-A49Y	379	0	unknow	MALE	unknow	Stage IIA	T3	M0	N0
TCGA-LN-A4A1-01A-21R-A260-31	TCGA-LN-A4A1	383	0	unknow	MALE	unknow	Stage IIA	T3	M0	N0
TCGA-LN-A4A3-01A-11R-A260-31	TCGA-LN-A4A3	388	0	unknow	MALE	unknow	Stage III	T3	M0	N1
TCGA-LN-A4A4-01A-11R-A260-31	TCGA-LN-A4A4	383	0	unknow	MALE	unknow	Stage III	T3	M0	N1
TCGA-LN-A4A5-01A-21R-A260-31	TCGA-LN-A4A5	681	1	unknow	MALE	unknow	Stage IIA	T2	M0	N0
TCGA-LN-A4A8-01A-32R-A260-31	TCGA-LN-A4A8	472	0	unknow	MALE	unknow	Stage IIA	T2	M0	N0
TCGA-LN-A4A9-01A-11R-A28J-31	TCGA-LN-A4A9	351	1	unknow	MALE	unknow	Stage IIA	T2	M0	N0
TCGA-LN-A4MQ-01A-11R-A28J-31	TCGA-LN-A4MQ	375	0	unknow	MALE	unknow	Stage III	T3	M0	N1
TCGA-LN-A5U5-01A-21R-A28J-31	TCGA-LN-A5U5	136	1	unknow	MALE	unknow	Stage IV	T3	M1	N1
TCGA-LN-A5U6-01A-11R-A28J-31	TCGA-LN-A5U6	375	0	unknow	MALE	unknow	Stage IIB	T2	M0	N1
TCGA-LN-A5U7-01A-11R-A31P-31	TCGA-LN-A5U7	768	0	unknow	MALE	unknow	Stage IIA	T2	M0	N0
TCGA-LN-A7HV-01A-21R-A354-31	TCGA-LN-A7HV	320	0	unknow	MALE	unknow	Stage IIA	T2	M0	N0
TCGA-LN-A7HW-01A-22R-A354-31	TCGA-LN-A7HW	365	0	unknow	MALE	unknow	Stage IIA	T2	M0	N0
TCGA-LN-A7HX-01A-11R-A336-31	TCGA-LN-A7HX	372	0	unknow	MALE	unknow	Stage IIA	T2	M0	N0
TCGA-LN-A7HY-01A-12R-A354-31	TCGA-LN-A7HY	366	0	unknow	MALE	unknow	Stage III	T3	M0	N1
TCGA-LN-A7HZ-01A-31R-A354-31	TCGA-LN-A7HZ	401	0	unknow	MALE	unknow	Stage IIA	T2	M0	N0
TCGA-LN-A8HZ-01A-11R-A36D-31	TCGA-LN-A8HZ	375	0	unknow	MALE	unknow	Stage IIA	T2	M0	N0
TCGA-LN-A8I0-01A-11R-A36D-31	TCGA-LN-A8I0	407	0	unknow	MALE	unknow	Stage IIA	T2	M0	N0
TCGA-LN-A8I1-01A-11R-A36D-31	TCGA-LN-A8I1	401	0	unknow	FEMALE	unknow	Stage IIA	T2	M0	N0
TCGA-LN-A9FO-01A-11R-A38D-31	TCGA-LN-A9FO	4	0	unknow	MALE	unknow	Stage IIA	T2	M0	N0
TCGA-LN-A9FP-01A-31R-A38D-31	TCGA-LN-A9FP	366	0	unknow	FEMALE	unknow	Stage IIA	T2	M0	N0
TCGA-LN-A9FQ-01A-31R-A38D-31	TCGA-LN-A9FQ	391	0	unknow	MALE	unknow	Stage IIA	T3	M0	N0
TCGA-LN-A9FR-01A-11R-A38D-31	TCGA-LN-A9FR	373	0	unknow	MALE	unknow	Stage IIB	T2	M0	N1
TCGA-M9-A5M8-01A-11R-A28J-31	TCGA-M9-A5M8	1007	0	unknow	MALE	unknow	Stage IIA	T3	M0	N0
TCGA-Q9-A6FW-01A-31R-A31P-31	TCGA-Q9-A6FW	238	0	unknow	MALE	unknow	Stage IIIB	T3	M0	N2
TCGA-R6-A6DN-01B-11R-A31P-31	TCGA-R6-A6DN	243	1	unknow	MALE	unknow	unknow	unknow	unknow	unknow
TCGA-R6-A6DQ-01B-11R-A31P-31	TCGA-R6-A6DQ	231	1	unknow	FEMALE	unknow	unknow	unknow	unknow	unknow
TCGA-R6-A6KZ-01A-11R-A31P-31	TCGA-R6-A6KZ	154	1	unknow	MALE	unknow	unknow	unknow	unknow	unknow
TCGA-R6-A6L4-01A-11R-A31P-31	TCGA-R6-A6L4	496	1	unknow	MALE	unknow	unknow	unknow	unknow	unknow
TCGA-R6-A6XG-01B-11R-A336-31	TCGA-R6-A6XG	1168	0	unknow	MALE	unknow	unknow	unknow	unknow	unknow
TCGA-R6-A6XQ-01B-11R-A336-31	TCGA-R6-A6XQ	193	1	unknow	MALE	unknow	unknow	unknow	unknow	unknow
TCGA-R6-A6Y0-01B-11R-A336-31	TCGA-R6-A6Y0	1641	0	unknow	MALE	unknow	unknow	unknow	unknow	unknow
TCGA-R6-A8W5-01B-11R-A37I-31	TCGA-R6-A8W5	480	1	unknow	MALE	unknow	Stage IVA	T3	M1a	N1
TCGA-R6-A8W8-01B-11R-A37I-31	TCGA-R6-A8W8	88	1	unknow	MALE	unknow	unknow	unknow	unknow	unknow
TCGA-R6-A8WC-01A-11R-A37I-31	TCGA-R6-A8WC	70	0	unknow	MALE	unknow	unknow	unknow	unknow	unknow
TCGA-R6-A8WG-01A-11R-A37I-31	TCGA-R6-A8WG	386	1	unknow	MALE	unknow	unknow	unknow	unknow	unknow
TCGA-RE-A7BO-01A-11R-A336-31	TCGA-RE-A7BO	213	1	unknow	FEMALE	unknow	Stage IIB	T1	M0	N1
TCGA-S8-A6BV-01A-21R-A31P-31	TCGA-S8-A6BV	609	0	unknow	MALE	unknow	Stage IIIA	T3	MX	N1
TCGA-S8-A6BW-01A-11R-A31P-31	TCGA-S8-A6BW	620	0	unknow	MALE	unknow	Stage IB	T2	MX	N0
TCGA-V5-A7RB-01A-11R-A354-31	TCGA-V5-A7RB	161	1	unknow	MALE	unknow	unknow	T0	MX	N1
TCGA-V5-A7RC-01B-11R-A406-31	TCGA-V5-A7RC	104	1	unknow	MALE	unknow	unknow	unknow	unknow	unknow
TCGA-V5-A7RE-01A-11R-A354-31	TCGA-V5-A7RE	500	0	unknow	MALE	unknow	Stage IB	T1	M0	N0
TCGA-V5-AASV-01A-11R-A38D-31	TCGA-V5-AASV	467	0	unknow	MALE	unknow	Stage IIB	T3	MX	N0
TCGA-V5-AASW-01A-11R-A406-31	TCGA-V5-AASW	282	0	unknow	MALE	unknow	unknow	unknow	unknow	unknow
TCGA-V5-AASX-01A-11R-A38D-31	TCGA-V5-AASX	273	0	unknow	MALE	unknow	unknow	unknow	unknow	unknow
TCGA-VR-A8EO-01A-11R-A36D-31	TCGA-VR-A8EO	785	0	unknow	MALE	unknow	Stage IIA	T3	M0	N0
TCGA-VR-A8EP-01A-31R-A406-31	TCGA-VR-A8EP	824	0	unknow	MALE	unknow	Stage IIIB	T3	M0	N2
TCGA-VR-A8EQ-01A-11R-A36D-31	TCGA-VR-A8EQ	694	1	unknow	MALE	unknow	Stage III	T3	M0	N1
TCGA-VR-A8ER-01A-11R-A36D-31	TCGA-VR-A8ER	378	1	unknow	MALE	unknow	Stage III	T4	M0	N1
TCGA-VR-A8ET-01A-11R-A406-31	TCGA-VR-A8ET	47	1	unknow	MALE	unknow	Stage IIA	T2	M0	N0
TCGA-VR-A8EU-01A-11R-A36D-31	TCGA-VR-A8EU	557	1	unknow	MALE	unknow	Stage IV	T1	M1	N1
TCGA-VR-A8EW-01A-11R-A36D-31	TCGA-VR-A8EW	247	1	unknow	MALE	unknow	Stage IIIB	T3	M0	N2
TCGA-VR-A8EX-01A-11R-A36D-31	TCGA-VR-A8EX	855	1	unknow	MALE	unknow	Stage IVA	T1	M1a	N1
TCGA-VR-A8EY-01A-11R-A36D-31	TCGA-VR-A8EY	1025	0	unknow	FEMALE	unknow	Stage IIA	T3	M0	N0
TCGA-VR-A8EZ-01A-11R-A36D-31	TCGA-VR-A8EZ	553	1	unknow	MALE	unknow	Stage IIIC	T3	M0	N3
TCGA-VR-A8Q7-01A-11R-A37I-31	TCGA-VR-A8Q7	1590	0	unknow	MALE	unknow	Stage IIIA	T3	M0	N1
TCGA-VR-AA4D-01A-11R-A37I-31	TCGA-VR-AA4D	1405	1	unknow	MALE	unknow	Stage IIB	T1	M0	N1
TCGA-VR-AA4G-01A-11R-A37I-31	TCGA-VR-AA4G	549	0	unknow	FEMALE	unknow	Stage IIIA	T2	M0	N2
TCGA-VR-AA7I-01A-11R-A406-31	TCGA-VR-AA7I	484	1	unknow	MALE	unknow	Stage III	T4	M0	N0
TCGA-XP-A8T6-01A-11R-A36D-31	TCGA-XP-A8T6	763	1	unknow	MALE	unknow	Stage IIB	T2	M0	N1
TCGA-XP-A8T8-01A-11R-A36D-31	TCGA-XP-A8T8	437	0	unknow	MALE	unknow	Stage IIB	T1	M0	N1
TCGA-Z6-A8JD-01A-11R-A36D-31	TCGA-Z6-A8JD	104	0	unknow	MALE	unknow	Stage IIB	T3	M0	N0
TCGA-Z6-A8JE-01A-11R-A37I-31	TCGA-Z6-A8JE	64	0	unknow	MALE	unknow	Stage IIIA	T3	M0	N1
TCGA-Z6-A9VB-01A-21R-A37I-31	TCGA-Z6-A9VB	40	0	unknow	MALE	unknow	Stage IIIA	T3	M0	N1
TCGA-Z6-AAPN-01A-11R-A406-31	TCGA-Z6-AAPN	81	0	unknow	MALE	unknow	Stage IIA	T3	M0	N0
TCGA-ZR-A9CJ-01B-11R-A38D-31	TCGA-ZR-A9CJ	600	1	unknow	MALE	unknow	Stage IIIC	T3	MX	N3
