# Supplementary material for: Characterization of novel anoikis-related genes as prognostic biomarkers and key determinants of the immune microenvironment in esophageal cancer
Source: Front Immunol. 2025 Jul 11;16:1599171. doi: 10.3389/fimmu.2025.1599171 (PMC12311635; doi:10.3389/fimmu.2025.1599171)
Supplement: Supplementary file 3 [file Table3.xls]

gene	logFC	AveExpr	t	P.Value	adj.P.Val	B
TPX2	3.150088744	4.869542265	12.24827923	3.61E-25	6.92E-21	46.43488256
NEK2	3.185345941	2.556484961	11.40945722	8.78E-23	8.42E-19	41.07331135
KIF18B	3.050954957	2.902247489	11.23846335	2.68E-22	1.71E-18	39.98495379
UBE2C	3.079719992	5.191142026	11.15838975	4.51E-22	2.04E-18	39.47602599
BIRC5	3.096691355	3.114086149	11.13303501	5.32E-22	2.04E-18	39.31498189
BUB1	2.86768365	2.604278959	10.84612703	3.43E-21	1.10E-17	37.49648661
KIFC1	2.70694568	2.859376252	10.6573665	1.16E-20	2.68E-17	36.30437334
KIF4A	2.879180758	2.609450811	10.65126924	1.21E-20	2.68E-17	36.26592898
KIF2C	2.653833908	3.182735419	10.64345346	1.27E-20	2.68E-17	36.216655
NCAPH	2.862494957	2.62779901	10.62923313	1.39E-20	2.68E-17	36.12702137
CDC20	2.890079982	4.538072181	10.5989094	1.70E-20	2.96E-17	35.93596005
DLGAP5	2.890171782	2.811362937	10.52882437	2.66E-20	4.26E-17	35.49477522
CDC45	3.134735057	2.25460259	10.4973184	3.26E-20	4.82E-17	35.29663249
UBE2T	2.574145368	4.069106281	10.48208395	3.60E-20	4.94E-17	35.20086469
MELK	2.749999517	3.06976655	10.43756503	4.80E-20	6.14E-17	34.92116852
CEP55	2.91224933	3.622276386	10.35646	8.08E-20	9.47E-17	34.41224948
KIF23	2.526279623	2.427941303	10.35052444	8.39E-20	9.47E-17	34.37503787
BUB1B	2.802437673	2.709379111	10.33680826	9.16E-20	9.77E-17	34.28906491
HOXC9	4.754468305	0.409015892	10.32843771	9.67E-20	9.77E-17	34.23661045
TROAP	2.73579417	2.587709356	10.30590452	1.12E-19	1.02E-16	34.09545066
AURKB	3.021409141	3.132102285	10.3055636	1.12E-19	1.02E-16	34.09331546
NUF2	2.96599484	2.178464382	10.29118422	1.23E-19	1.07E-16	34.00327126
EXO1	2.986445242	1.739414566	10.274162	1.37E-19	1.14E-16	33.89671317
CDCA5	2.877137017	2.570029982	10.20039463	2.20E-19	1.76E-16	33.43538902
GTSE1	2.546210046	2.16892276	10.15110073	3.01E-19	2.22E-16	33.12753844
C16orf89	-6.235036154	-2.237494137	-10.14585627	3.11E-19	2.22E-16	33.09480609
CDK1	2.487480503	3.640699564	10.14544609	3.12E-19	2.22E-16	33.09224616
NUSAP1	2.580331524	4.141387541	10.11810723	3.72E-19	2.55E-16	32.92168103
PGA4	-9.162300215	#NAME?	-10.09612118	4.72E-19	3.12E-16	32.69180657
CENPA	3.106010812	2.182388631	10.03791146	6.21E-19	3.89E-16	32.42197803
CENPF	2.795621683	3.281172115	10.03597892	6.28E-19	3.89E-16	32.40994813
ASPM	2.857519738	2.239987882	9.980572415	8.94E-19	5.36E-16	32.06528977
MYBL2	3.065959392	4.959728883	9.957739437	1.03E-18	6.02E-16	31.92339423
CKMT2	-3.744152574	-1.539793561	-9.929208008	1.24E-18	6.92E-16	31.74620066
CLSPN	2.372548816	1.873612109	9.926480554	1.26E-18	6.92E-16	31.72926864
GPER1	-4.010208849	-0.198267306	-9.89994912	1.49E-18	7.96E-16	31.56462355
ASF1B	2.578303559	3.548678723	9.89412704	1.55E-18	8.04E-16	31.5285088
DCAF12L1	-5.884103928	-8.592944849	-9.855370292	1.98E-18	1.00E-15	31.28823828
KIF11	2.319771205	3.513166252	9.842618964	2.15E-18	1.06E-15	31.20924078
GHRL	-5.131076559	-1.451395478	-9.813207984	2.59E-18	1.24E-15	31.02713543
CKAP2L	2.796958303	1.828624386	9.799366497	2.83E-18	1.32E-15	30.94148242
KIF18A	2.740505506	1.572965001	9.796287246	2.88E-18	1.32E-15	30.92243197
STX12	-1.739655212	3.707151674	-9.772123408	3.36E-18	1.49E-15	30.77299284
CDKN3	2.535501563	2.815590473	9.770087736	3.41E-18	1.49E-15	30.76040794
RRM2	2.794630934	4.022141803	9.726864811	4.48E-18	1.91E-15	30.49336347
SKA3	2.767539452	2.321142688	9.715265441	4.82E-18	2.01E-15	30.421754
KIF14	2.897421239	1.454379052	9.685306546	5.82E-18	2.38E-15	30.23690974
CKS2	2.360807325	5.814563938	9.631435582	8.18E-18	3.27E-15	29.90493036
ANLN	2.901126622	3.892254019	9.622238274	8.67E-18	3.40E-15	29.84830416
DEPDC1	2.797606486	1.887535462	9.612626646	9.21E-18	3.52E-15	29.78914348
ECT2	2.40423798	4.26303414	9.610251551	9.35E-18	3.52E-15	29.77452709
SLC1A2	-4.275560843	-3.636742451	-9.596915153	1.02E-17	3.75E-15	29.69247373
HOXB7	3.417100122	2.840260582	9.584745871	1.10E-17	3.97E-15	29.61762963
TMED6	-3.519026991	-0.836470293	-9.582228125	1.12E-17	3.97E-15	29.60214827
PTTG1	2.749731247	3.787182725	9.57332262	1.18E-17	4.11E-15	29.54739866
HOXC8	4.471545586	0.202469587	9.570663985	1.20E-17	4.11E-15	29.53105664
HJURP	2.838881527	2.28498292	9.538716394	1.47E-17	4.92E-15	29.33478515
SIK2	-1.955321776	2.671173944	-9.536622666	1.49E-17	4.92E-15	29.3219289
TK1	2.579221798	5.226852304	9.482919775	2.08E-17	6.78E-15	28.99245771
STIL	2.326735071	1.974672667	9.452809268	2.52E-17	8.06E-15	28.8079694
KIF20A	2.85167992	2.895094528	9.439017281	2.75E-17	8.64E-15	28.72352413
MAD2L1	2.345153109	2.401257437	9.427607436	2.95E-17	9.13E-15	28.65369231
MCM10	3.021838529	1.196182546	9.415158067	3.19E-17	9.72E-15	28.57752748
PLK1	2.389743989	3.547707946	9.408757776	3.32E-17	9.96E-15	28.53838263
MKI67	2.625353551	4.072188529	9.390026074	3.73E-17	1.10E-14	28.42386425
NCAPG	2.517195354	2.350815809	9.370870715	4.21E-17	1.22E-14	28.30682821
IQGAP3	2.536680615	3.182576015	9.350711972	4.78E-17	1.37E-14	28.18374136
IBSP	6.606816557	-1.352706208	9.322251651	5.71E-17	1.61E-14	28.01010644
CDCA2	2.71867122	1.821786099	9.303208701	6.43E-17	1.79E-14	27.89401897
CDCA8	2.197650962	3.504681503	9.281836725	7.35E-17	2.01E-14	27.76382274
NDC80	2.597613948	2.151085929	9.235978545	9.78E-17	2.64E-14	27.48478057
WDR62	2.406058356	1.212282785	9.214580901	1.12E-16	2.98E-14	27.35473012
PBK	2.661692797	3.064760716	9.182883332	1.36E-16	3.58E-14	27.16225881
PRC1	2.141042307	3.371682432	9.127688323	1.92E-16	4.97E-14	26.82762816
ESRRB	-4.094462752	-4.023170876	-9.098585899	2.30E-16	5.73E-14	26.65145874
ORC1	2.696302662	1.813753916	9.097381236	2.31E-16	5.73E-14	26.64417046
CCNB1	2.350284838	4.146402507	9.096410107	2.33E-16	5.73E-14	26.6382953
H3C7	5.015775387	-1.946861928	9.096405422	2.33E-16	5.73E-14	26.63826696
H2AC16	5.032077091	-2.250773974	9.083010784	2.53E-16	6.15E-14	26.55725338
PKMYT1	2.913890788	2.369877864	9.045336123	3.20E-16	7.67E-14	26.32960555
SGO1	2.278366097	1.22728416	9.038716183	3.33E-16	7.89E-14	26.28963801
PRR11	2.540800976	3.038584146	9.029307411	3.53E-16	8.26E-14	26.23285025
CCNB2	2.518331316	3.61471919	9.024573459	3.63E-16	8.40E-14	26.20428557
DTL	2.543160764	2.408770761	9.016443035	3.82E-16	8.73E-14	26.15523856
RAD54L	2.405468557	1.532413775	9.013925474	3.88E-16	8.76E-14	26.14005438
RAD51AP1	2.441899994	2.575011487	8.988658398	4.54E-16	1.01E-13	25.98774191
CCNA2	2.267603728	3.776915872	8.979817537	4.79E-16	1.06E-13	25.93448325
HROB	2.506775544	1.544372841	8.950494227	5.74E-16	1.25E-13	25.7579659
GINS1	2.406069135	2.335329579	8.944423726	5.96E-16	1.28E-13	25.72144855
CHIA	-8.702835194	-7.907743535	-8.943898546	5.98E-16	1.28E-13	25.71828972
UBE2S	2.110383976	3.927853169	8.877925012	8.98E-16	1.89E-13	25.32199609
POLQ	2.606355334	1.135645146	8.876853539	9.04E-16	1.89E-13	25.31556851
AURKA	2.208229459	3.36022074	8.872501441	9.29E-16	1.92E-13	25.2894639
ARHGAP11A	2.113696899	2.681580194	8.857239256	1.02E-15	2.08E-13	25.19795501
ALAD	-1.637829962	3.105412447	-8.839423284	1.14E-15	2.30E-13	25.09120584
CDC6	2.971089558	2.493728039	8.833379262	1.18E-15	2.36E-13	25.05500909
FANCA	2.054027386	1.462978106	8.815858299	1.32E-15	2.60E-13	24.95012935
CKAP2	2.128434287	3.461034335	8.814585114	1.33E-15	2.60E-13	24.94251107
FOXM1	2.595355612	4.022168115	8.81200555	1.35E-15	2.60E-13	24.9270771
KPNA2	1.85833008	5.561224032	8.810803747	1.36E-15	2.60E-13	24.91988707
PCLAF	2.437020969	2.943566575	8.795074897	1.49E-15	2.84E-13	24.82581906
MTURN	-2.36160274	1.744544186	-8.731396566	2.21E-15	4.15E-13	24.44561617
UHRF1	2.354363381	2.393358495	8.72489387	2.30E-15	4.28E-13	24.40684825
KIF15	2.253441737	1.430806656	8.717436646	2.40E-15	4.43E-13	24.36240287
SIDT2	-1.779160245	2.522010171	-8.67417839	3.13E-15	5.66E-13	24.10486295
SHCBP1	2.349899699	1.687609613	8.673337631	3.15E-15	5.66E-13	24.09986224
E2F7	3.02746465	1.270685484	8.672243267	3.17E-15	5.66E-13	24.09335339
SKA1	2.643772727	1.565085341	8.671263073	3.19E-15	5.66E-13	24.08752385
KNL1	2.352759182	1.615378409	8.646235022	3.71E-15	6.53E-13	23.93875817
NBPF12	-2.037715714	0.729233523	-8.642131107	3.81E-15	6.64E-13	23.91438027
GPR155	-3.350842301	1.217519599	-8.621440963	4.32E-15	7.46E-13	23.79154485
RECQL4	2.201541009	3.014702224	8.612460524	4.56E-15	7.81E-13	23.73826392
CENPM	2.25626856	2.156277136	8.608390508	4.67E-15	7.94E-13	23.71412354
CDC25C	2.425077213	0.898620695	8.599065581	4.95E-15	8.33E-13	23.65883141
BLM	2.174120997	1.119531978	8.58713828	5.32E-15	8.87E-13	23.58814217
CENPE	2.257405823	1.723105385	8.546394453	6.81E-15	1.13E-12	23.34695387
SGO2	1.963801822	1.30799616	8.513001413	8.34E-15	1.37E-12	23.14961386
CDT1	2.442781384	3.122305034	8.511067077	8.44E-15	1.37E-12	23.13819198
MTFR2	2.523832013	1.180383446	8.50754239	8.62E-15	1.39E-12	23.11738203
TOP2A	3.025902919	5.104234124	8.504821487	8.76E-15	1.40E-12	23.10131999
CRY2	-1.522677466	2.163584936	-8.481699388	1.01E-14	1.60E-12	22.96490761
TDO2	3.519121382	-0.883040136	8.463484595	1.13E-14	1.77E-12	22.85755054
PLK4	2.070012416	1.907486804	8.451768235	1.21E-14	1.88E-12	22.78854357
RGMB	-2.078559432	1.20292152	-8.42102512	1.45E-14	2.25E-12	22.60765523
CKS1B	1.76508858	3.602306342	8.383668412	1.82E-14	2.80E-12	22.38821183
CENPI	2.305660938	0.851086677	8.369916267	1.98E-14	3.01E-12	22.30752791
CDCA3	2.30138049	1.63556526	8.347793818	2.26E-14	3.42E-12	22.17784903
CIP2A	2.197025341	1.707976141	8.341652796	2.35E-14	3.52E-12	22.14187614
DUSP19	-2.187218279	-0.236332809	-8.322884017	2.63E-14	3.91E-12	22.03199995
HOXC6	3.696687179	0.20667078	8.313048751	2.79E-14	4.11E-12	21.97446316
LMNB1	1.967586733	3.680087571	8.296162625	3.08E-14	4.52E-12	21.87574429
EME1	2.304043402	0.516033799	8.280626972	3.38E-14	4.92E-12	21.78499425
KCNE2	-6.619976518	-2.123422852	-8.210888748	5.14E-14	7.41E-12	21.37850537
CENPK	2.079747265	1.140750176	8.199730131	5.49E-14	7.86E-12	21.31359919
TIMELESS	1.699011944	3.079003874	8.195630711	5.63E-14	8.00E-12	21.28976358
TRIP13	2.678017032	2.873792617	8.159739319	6.97E-14	9.83E-12	21.08129481
CCDC150	2.164602789	-1.494672143	8.152527312	7.27E-14	1.02E-11	21.03945251
H2BC9	3.515121792	1.607571564	8.15104938	7.34E-14	1.02E-11	21.03087987
HDC	-3.823438569	-2.340015451	-8.137769913	7.94E-14	1.10E-11	20.95388338
HMMR	2.401764128	2.521176815	8.12597966	8.52E-14	1.17E-11	20.88556704
ESM1	4.18792157	0.447945905	8.120632864	8.80E-14	1.20E-11	20.8546002
ORC6	2.17419399	1.233408328	8.085539481	1.08E-13	1.46E-11	20.65157129
RAD51	2.290968783	1.77200659	8.079716863	1.12E-13	1.50E-11	20.61792229
MCM4	1.925233472	4.191517109	8.078634353	1.13E-13	1.50E-11	20.61166762
ULBP2	4.075907551	1.823780399	8.056311044	1.29E-13	1.71E-11	20.482767
CENPW	2.290465789	3.760815991	8.035379862	1.46E-13	1.92E-11	20.36204761
TICRR	2.563809047	1.440782126	8.031408174	1.49E-13	1.95E-11	20.33915679
SIGLEC11	-4.409919233	-3.651145033	-8.023927172	1.56E-13	2.02E-11	20.29605365
PDILT	-7.07657261	-7.438338534	-8.021778174	1.58E-13	2.04E-11	20.28367511
GRIA4	-4.381321754	-5.692039439	-8.018445738	1.61E-13	2.06E-11	20.2644827
FANCI	1.808873115	2.863633555	7.995390636	1.85E-13	2.35E-11	20.13179926
WDHD1	2.035376521	1.711096386	7.99189713	1.89E-13	2.38E-11	20.11170879
ASB11	-5.509696729	-6.350691613	-7.977762331	2.05E-13	2.57E-11	20.03046242
CCKBR	-7.434832265	-5.431383466	-7.973303611	2.11E-13	2.62E-11	20.00484721
FOXS1	2.741994054	-0.029982338	7.947991046	2.44E-13	3.03E-11	19.85954932
KIF22	1.382296759	3.488589897	7.938790812	2.58E-13	3.17E-11	19.80679022
ESRRG	-5.056477047	-3.702259709	-7.937834029	2.59E-13	3.17E-11	19.80130509
CCKAR	-7.657644043	-6.680609261	-7.936569104	2.61E-13	3.18E-11	19.79405388
CDC25B	2.180679889	4.706337446	7.924351507	2.81E-13	3.39E-11	19.72404321
RAB11FIP2	-1.580243361	1.958186926	-7.874798978	3.76E-13	4.51E-11	19.44059527
SPC24	2.084046905	1.446963728	7.854722929	4.23E-13	5.04E-11	19.32598909
BRIP1	1.997212719	0.84995527	7.848125839	4.40E-13	5.21E-11	19.28835832
FAM72B	2.815747894	-0.69427579	7.839962265	4.61E-13	5.43E-11	19.2418123
RNASEH2A	1.769920388	3.292734399	7.834204269	4.77E-13	5.58E-11	19.20899556
PGA3	-9.774348405	-6.942053906	-7.828941397	4.92E-13	5.72E-11	19.17901047
SLC25A4	-2.106104812	2.00506318	-7.827113301	4.97E-13	5.75E-11	19.16859711
KNTC1	1.605542678	2.266461608	7.81665483	5.28E-13	6.02E-11	19.10904438
MCM2	2.285682406	3.917137493	7.816452102	5.29E-13	6.02E-11	19.10789037
CCNF	1.87593959	2.203201	7.816218072	5.30E-13	6.02E-11	19.10655819
EZH2	1.637220544	2.49001249	7.799443606	5.84E-13	6.60E-11	19.01112065
CKM	-4.832407273	-2.715741413	-7.789841134	6.18E-13	6.94E-11	18.95653086
DEPDC1B	2.300448891	1.792218067	7.783830068	6.40E-13	7.14E-11	18.92237411
DDIAS	2.520981793	1.164333919	7.783036042	6.43E-13	7.14E-11	18.91786313
FAM72D	2.571313432	-1.030020491	7.758085556	7.44E-13	8.21E-11	18.7762256
ESPL1	2.427355355	2.176644299	7.754155685	7.61E-13	8.35E-11	18.75393621
PARPBP	2.014391157	1.260787109	7.749109734	7.84E-13	8.55E-11	18.72532445
ALDH6A1	-2.009918881	2.030295053	-7.744704939	8.04E-13	8.72E-11	18.70035538
ACAT1	-1.668532947	2.289927541	-7.73402451	8.56E-13	9.23E-11	18.63984
TMEM161B	-1.389186537	0.792813964	-7.720143088	9.28E-13	9.95E-11	18.56124685
CD300LG	-3.891854553	-6.048889689	-7.634074211	1.53E-12	1.63E-10	18.07545208
MT1M	-4.322209222	0.465445581	-7.63321014	1.54E-12	1.63E-10	18.07058831
LAMP3	3.17703568	2.66481662	7.627044041	1.59E-12	1.68E-10	18.03588771
PGA5	-9.485958758	-6.06343285	-7.614603308	1.71E-12	1.79E-10	17.96591704
RAF1	-0.919545172	3.648794031	-7.598141676	1.88E-12	1.95E-10	17.87341678
TRIM50	-5.9590267	-5.004420312	-7.597959379	1.88E-12	1.95E-10	17.87239297
RACGAP1	1.54933465	3.653361201	7.579365078	2.10E-12	2.16E-10	17.76802743
PIMREG	2.516164838	1.373913672	7.569655798	2.22E-12	2.28E-10	17.71358111
MTFR1L	-1.094713676	2.181217827	-7.568098664	2.24E-12	2.29E-10	17.70485242
DDX39A	1.225605816	4.203760046	7.565929995	2.27E-12	2.30E-10	17.69269716
SYNJ2BP	-1.417168315	2.694180312	-7.55136247	2.47E-12	2.49E-10	17.61109135
TYMS	1.884824649	3.643008429	7.549629863	2.49E-12	2.50E-10	17.6013906
FANCB	2.018379738	-0.286414797	7.544226269	2.57E-12	2.57E-10	17.57114328
TBC1D14	-1.650936781	2.191243169	-7.538984383	2.65E-12	2.63E-10	17.54181131
ACACB	-2.494580078	0.390167755	-7.538476169	2.66E-12	2.63E-10	17.53896804
BRCA1	1.833028901	1.975028502	7.53602127	2.69E-12	2.65E-10	17.52523511
CDCA7	2.544397007	3.349539796	7.531894373	2.76E-12	2.70E-10	17.50215382
CHEK1	1.838765755	1.63563868	7.507823325	3.17E-12	3.08E-10	17.36765164
KLF15	-4.157349003	-0.909710337	-7.487380495	3.56E-12	3.44E-10	17.25359064
HOXC11	4.658089033	-0.399305134	7.486968267	3.57E-12	3.44E-10	17.2512922
TEDC2	2.40370908	0.820507999	7.47737211	3.77E-12	3.62E-10	17.1978052
HASPIN	1.914934966	1.399915585	7.47184592	3.89E-12	3.72E-10	17.16701889
LRP8	2.673835722	1.362271613	7.464452259	4.06E-12	3.86E-10	17.12584672
MTBP	1.77692178	0.246361735	7.451903612	4.36E-12	4.12E-10	17.05601532
TBC1D31	1.57729583	0.600005325	7.448066428	4.46E-12	4.20E-10	17.03467371
XRCC2	2.297853448	0.986112613	7.446777263	4.49E-12	4.21E-10	17.02750488
CYRIB	1.290356169	3.042291722	7.443218635	4.59E-12	4.27E-10	17.00771919
PRKN	-2.630860334	-1.828405995	-7.441919466	4.62E-12	4.28E-10	17.0004971
NUDT1	1.869548861	2.558244746	7.432347304	4.88E-12	4.50E-10	16.94730491
E2F1	1.610089047	3.053882078	7.430012573	4.95E-12	4.54E-10	16.93433612
C1orf112	1.451323211	0.857991185	7.42270119	5.16E-12	4.71E-10	16.89373666
SNRPG	1.116855584	4.565272613	7.421210638	5.20E-12	4.73E-10	16.88546223
TMEM26	2.498141603	-2.330119886	7.417014536	5.33E-12	4.82E-10	16.86217312
CTIF	-1.738519119	1.899102277	-7.415172959	5.38E-12	4.85E-10	16.85195414
PLCXD3	-5.461259353	-4.804858811	-7.405673998	5.68E-12	5.10E-10	16.79926444
H2BC14	4.790630861	-1.402232912	7.401945796	5.80E-12	5.17E-10	16.77859385
MMP12	4.38156336	3.225660707	7.40149991	5.82E-12	5.17E-10	16.77612204
NRM	1.714390466	3.562920859	7.393785595	6.08E-12	5.38E-10	16.73336896
CIRBP	-1.235027839	3.65442151	-7.380120349	6.57E-12	5.76E-10	16.65769114
ASPA	-3.383749577	-3.364809239	-7.379792636	6.59E-12	5.76E-10	16.65587715
ACO2	-1.261415719	4.557577456	-7.379323541	6.60E-12	5.76E-10	16.65328063
ADAMTS12	3.498483752	0.766374003	7.376644429	6.71E-12	5.82E-10	16.63845293
ERCC6L	2.151337615	0.847513962	7.370189545	6.96E-12	6.01E-10	16.60273927
PCNA	1.553420358	6.338224633	7.363289396	7.23E-12	6.23E-10	16.56457968
GABRD	2.971442763	-0.956367584	7.336656533	8.42E-12	7.21E-10	16.41746461
SECISBP2L	-1.29823968	2.422328498	-7.317716108	9.37E-12	7.99E-10	16.31300767
MYRIP	-4.313241909	-2.273835034	-7.317094898	9.41E-12	7.99E-10	16.30958404
CUX2	-4.120983638	-4.878236879	-7.311774717	9.69E-12	8.17E-10	16.28026939
SCUBE2	-3.124032933	-1.313413238	-7.311523979	9.71E-12	8.17E-10	16.27888808
NEIL3	2.648577357	0.453386956	7.303208201	1.02E-11	8.53E-10	16.2330903
RBL1	1.475593383	2.100270374	7.299659798	1.04E-11	8.66E-10	16.21355624
ALYREF	1.144377111	4.727377279	7.292581751	1.08E-11	8.98E-10	16.17460608
DGKD	-2.33062113	2.19973392	-7.280868258	1.15E-11	9.55E-10	16.11019026
TACC3	1.759680966	3.126714186	7.279238022	1.17E-11	9.60E-10	16.10122939
UCN2	4.621872889	-0.384387819	7.276212387	1.19E-11	9.72E-10	16.08460123
CAB39L	-2.19215562	0.979939727	-7.274586945	1.20E-11	9.77E-10	16.07566968
RAB4A	-1.076069497	3.318883577	-7.273659126	1.20E-11	9.78E-10	16.07057192
SPAG5	2.125178724	2.925489524	7.259068133	1.31E-11	1.06E-09	15.99044845
FEN1	1.594749176	3.825089394	7.257862912	1.32E-11	1.06E-09	15.98383397
CNTD1	-1.95328746	-0.928133412	-7.256695298	1.32E-11	1.06E-09	15.97742643
H1-3	3.656113671	-0.81926097	7.254674424	1.34E-11	1.07E-09	15.96633772
RELT	1.776295527	0.585571202	7.246207894	1.40E-11	1.12E-09	15.91989861
H2AC17	3.632385067	-0.506271473	7.24602859	1.41E-11	1.12E-09	15.91891543
GINS2	2.289479596	1.84681396	7.231155508	1.53E-11	1.21E-09	15.83740596
RCC1	1.525496911	3.475939478	7.229566796	1.54E-11	1.21E-09	15.82870447
MLYCD	-1.308406266	-0.565672531	-7.229151459	1.55E-11	1.21E-09	15.8264298
PLIN5	-3.583799125	-2.441639028	-7.221786545	1.61E-11	1.26E-09	15.78610595
NOX4	2.722471045	-1.441092295	7.217168248	1.65E-11	1.29E-09	15.76083119
MND1	2.156248139	1.114058623	7.203966461	1.78E-11	1.38E-09	15.68862806
FAM111B	2.188245095	2.086666396	7.203404278	1.79E-11	1.38E-09	15.68555492
SEC14L5	-2.600118008	-2.873369137	-7.194642509	1.88E-11	1.44E-09	15.63767552
CDCA4	1.884391454	3.509269498	7.185426905	1.98E-11	1.51E-09	15.58734929
ERFE	2.843382213	-0.598673796	7.174853978	2.10E-11	1.60E-09	15.52965277
PDCD4	-1.756064221	3.807976893	-7.167260014	2.19E-11	1.66E-09	15.48824024
SPC25	1.676161191	1.966512674	7.161507449	2.26E-11	1.71E-09	15.45688498
ATP4A	-7.590721282	-4.751473364	-7.160372093	2.28E-11	1.71E-09	15.45069812
AQP4	-6.384040965	-6.176467914	-7.155725709	2.34E-11	1.75E-09	15.42538417
HMGB3	1.956776612	3.514802894	7.153833081	2.36E-11	1.76E-09	15.41507545
B3GAT1	-4.327464077	-4.028892032	-7.146522769	2.46E-11	1.83E-09	15.37527147
OIP5	2.128350004	1.649570038	7.143836435	2.50E-11	1.85E-09	15.36065006
MMP11	4.416304796	3.063357156	7.127093175	2.74E-11	2.03E-09	15.26958455
FAM72A	2.412069472	-1.368704304	7.11533374	2.93E-11	2.16E-09	15.20569403
SNX10	2.311227966	2.471384805	7.111956039	2.99E-11	2.19E-09	15.18735299
CLDN7	3.408997182	4.78741449	7.109898882	3.02E-11	2.20E-09	15.17618484
P2RY14	-2.827289371	-0.683614967	-7.087267287	3.43E-11	2.48E-09	15.05343421
AK3	-1.250425146	4.111034509	-7.086933494	3.44E-11	2.48E-09	15.05162533
TTK	1.803078241	2.342661075	7.086602366	3.44E-11	2.48E-09	15.04983095
SMIM14	-1.579836433	2.866957479	-7.07758306	3.62E-11	2.60E-09	15.00097266
SUCLG2	-1.800397832	3.821617224	-7.067845952	3.82E-11	2.74E-09	14.94826368
RFC3	1.623012525	3.16022628	7.061219117	3.97E-11	2.83E-09	14.91241369
JPT1	1.508254972	4.906585384	7.055416006	4.10E-11	2.91E-09	14.88103484
PBXIP1	-1.632994618	4.205174472	-7.051080931	4.20E-11	2.97E-09	14.85760314
F12	2.894598263	1.596743384	7.049518053	4.23E-11	2.99E-09	14.84915748
LIFR	-3.316721525	0.439474388	-7.045900962	4.32E-11	3.04E-09	14.82961492
BRCA2	1.873263906	0.837797206	7.014371594	5.15E-11	3.60E-09	14.65949788
GNMT	-2.679622214	-1.212830406	-7.012469875	5.20E-11	3.63E-09	14.64925043
MFSD4A	-4.561656892	0.389595348	-6.998134072	5.63E-11	3.91E-09	14.57205059
LEPR	-2.673832316	0.139102618	-6.99631228	5.69E-11	3.94E-09	14.56224624
CXCL8	4.169952509	3.822174503	6.980197893	6.22E-11	4.29E-09	14.47558425
UBL3	-1.876723657	3.740737882	-6.976384175	6.35E-11	4.37E-09	14.45509041
JADE1	-1.868895595	1.681895986	-6.970208035	6.57E-11	4.50E-09	14.42191466
GNG7	-2.669902174	-0.629771553	-6.960839852	6.92E-11	4.73E-09	14.3716234
FAM107A	-3.591957706	-0.844488073	-6.957641057	7.05E-11	4.79E-09	14.35445983
SNRPB	1.202167893	7.332323928	6.94829688	7.42E-11	5.03E-09	14.30434732
PRIM2	1.290393025	1.746088309	6.944776567	7.57E-11	5.11E-09	14.28547766
H2BC6	3.246897507	-0.94774155	6.938464583	7.83E-11	5.27E-09	14.25165724
KCNJ13	-2.446287769	-2.304111913	-6.93557433	7.96E-11	5.34E-09	14.23617658
LMNB2	1.485980354	4.588828986	6.904891783	9.43E-11	6.30E-09	14.0720567
GINS4	2.219059645	0.561986672	6.904324819	9.46E-11	6.30E-09	14.06902783
ACADSB	-1.673443755	1.798269811	-6.903792053	9.48E-11	6.30E-09	14.06618179
BTD	-1.555485504	1.603812116	-6.902782971	9.54E-11	6.31E-09	14.0607916
ATP4B	-8.398097642	#NAME?	-6.902552031	9.83E-11	6.49E-09	14.03285031
PIF1	1.856076406	0.61207212	6.890030262	1.02E-10	6.72E-09	13.99270857
CLEC5A	2.91723059	-1.059287217	6.887334058	1.04E-10	6.80E-09	13.97832333
NME1	1.494197777	3.651442157	6.882526877	1.07E-10	6.96E-09	13.95268303
RMI2	2.019415511	2.40337397	6.878323358	1.09E-10	7.10E-09	13.93027072
CHEK2	1.46818056	1.349039057	6.874731639	1.11E-10	7.21E-09	13.91112648
S100A11	1.542343306	10.13585506	6.870585676	1.14E-10	7.36E-09	13.88903502
MRGBP	1.206926768	2.853587404	6.868483045	1.15E-10	7.42E-09	13.87783416
PCSK9	3.825596738	1.749366282	6.857705284	1.22E-10	7.84E-09	13.82045048
EIF4A3	1.00601399	4.15241216	6.848913678	1.28E-10	8.20E-09	13.77367911
HOXC10	4.487162055	1.617485827	6.847955885	1.29E-10	8.22E-09	13.76858569
CHRNA1	3.335044741	-2.43971391	6.842490136	1.33E-10	8.44E-09	13.73952719
CBFB	1.130488972	3.88632674	6.836945199	1.37E-10	8.67E-09	13.71006105
CKB	-3.223631126	4.027625069	-6.829099562	1.43E-10	9.02E-09	13.66839187
NICN1	-1.167559361	1.251050556	-6.804746802	1.63E-10	1.03E-08	13.53922355
PLAU	2.883024183	4.729769591	6.799425	1.68E-10	1.05E-08	13.51103125
ANGPTL3	-2.904554776	-2.865828394	-6.79619057	1.71E-10	1.07E-08	13.49390294
ZHX3	-1.257150322	1.690645433	-6.796163876	1.71E-10	1.07E-08	13.4937616
ZWINT	1.639598546	3.818086443	6.794970688	1.72E-10	1.07E-08	13.48744411
CDK2	1.173972746	2.959878308	6.791601648	1.75E-10	1.09E-08	13.46960969
RAB27A	-1.520642168	2.479141834	-6.783272922	1.84E-10	1.13E-08	13.42554218
CENPU	1.846625626	2.669088551	6.7815698	1.85E-10	1.14E-08	13.4165347
KIAA1191	-1.094713674	4.509753897	-6.773046647	1.94E-10	1.19E-08	13.37147679
DGLUCY	-1.30546388	2.081115173	-6.772533586	1.95E-10	1.19E-08	13.3687655
STMN1	1.788306551	4.256144191	6.753590175	2.16E-10	1.32E-08	13.26874075
AFF3	-3.16139743	-2.730025212	-6.75274087	2.17E-10	1.32E-08	13.26426002
HADHB	-0.806187135	4.273628323	-6.751372122	2.18E-10	1.32E-08	13.2570395
RCC2	1.319782676	5.760389962	6.742726171	2.29E-10	1.38E-08	13.2114491
C14orf180	-4.606052653	-8.192808105	-6.738523045	2.34E-10	1.41E-08	13.18929798
CFC1	-4.671973902	#NAME?	-6.743092615	2.35E-10	1.41E-08	13.18879676
HOXA10	3.406984462	0.997516767	6.730090068	2.45E-10	1.47E-08	13.14487879
ETNPPL	-6.296162784	-6.054214421	-6.721589916	2.57E-10	1.53E-08	13.10013812
TADA2B	-1.003391343	2.212463285	-6.716987797	2.63E-10	1.56E-08	13.07592837
DNMT1	1.177592826	3.522461087	6.716609993	2.64E-10	1.56E-08	13.07394134
PXMP2	-1.6826935	2.463795073	-6.710096849	2.73E-10	1.61E-08	13.03969596
PDIA2	-5.615574918	-1.579048946	-6.709775197	2.74E-10	1.61E-08	13.03800524
ECI2	-1.632236531	2.198635345	-6.703072931	2.84E-10	1.67E-08	13.00278645
MARF1	-0.946054979	3.138905524	-6.695147094	2.96E-10	1.73E-08	12.96116433
GPR84	2.653728454	-1.713974645	6.692883971	3.00E-10	1.75E-08	12.94928488
SGSM3	-1.167776297	3.413337548	-6.688888993	3.07E-10	1.78E-08	12.92832034
CDC7	1.552670509	1.659131555	6.687265656	3.09E-10	1.79E-08	12.91980359
EFCAB14	-1.097567247	4.826377476	-6.6872153	3.10E-10	1.79E-08	12.91953942
FOXN3	-1.31739316	3.007735895	-6.681206031	3.20E-10	1.84E-08	12.88802266
MDFI	2.531830999	3.501174994	6.680049486	3.22E-10	1.85E-08	12.88195883
TRPM3	-2.571273735	-6.231289917	-6.676592135	3.28E-10	1.88E-08	12.86383535
CBX7	-1.724863961	1.185408276	-6.675036165	3.31E-10	1.89E-08	12.85568071
TRAIP	1.619308764	0.611424651	6.672278096	3.36E-10	1.91E-08	12.84122873
CADM2	-4.86864834	-5.256610157	-6.669010023	3.42E-10	1.94E-08	12.82410888
H2BC17	3.758201888	-0.683391568	6.655104736	3.68E-10	2.08E-08	12.75132031
TEAD4	1.477550779	3.243632796	6.65410756	3.70E-10	2.09E-08	12.74610389
TREH	-3.092521166	-3.168990101	-6.652996135	3.72E-10	2.10E-08	12.74029036
HELLS	1.541784623	1.943670615	6.652049109	3.74E-10	2.10E-08	12.73533718
RFC4	1.678806689	2.866523484	6.650619285	3.77E-10	2.11E-08	12.72785964
DSCC1	1.6258412	2.029848134	6.645266809	3.88E-10	2.17E-08	12.69987615
ARHGEF37	-2.138790083	1.929047261	-6.639887615	4.00E-10	2.22E-08	12.67176621
PPIA	0.949918291	7.070579239	6.631889562	4.17E-10	2.31E-08	12.62999553
PRR7	2.097620447	2.782834871	6.626900741	4.29E-10	2.37E-08	12.60395577
NT5DC4	2.715728614	-3.060008567	6.623604711	4.36E-10	2.41E-08	12.58675803
AUH	-1.119222632	2.167798948	-6.620025728	4.45E-10	2.45E-08	12.5680896
ACSM1	-2.50176359	-2.730306058	-6.613567669	4.61E-10	2.52E-08	12.53441849
KL	-2.741845534	-1.999662447	-6.613162982	4.62E-10	2.52E-08	12.53230917
LY6E	2.146653077	6.499229622	6.612296629	4.64E-10	2.53E-08	12.52779379
H1-5	3.136473171	-1.391826147	6.60136378	4.92E-10	2.67E-08	12.47084233
TMEM132C	-4.244965846	-5.511045264	-6.601293208	4.92E-10	2.67E-08	12.47047489
POLE2	1.460117166	1.572419986	6.600912556	4.93E-10	2.67E-08	12.468493
DLX4	3.005686107	-0.996618419	6.598387909	5.00E-10	2.69E-08	12.45534999
DNER	-4.708602689	-2.365650078	-6.597963168	5.01E-10	2.69E-08	12.45313913
RUVBL1	1.408985378	2.680992102	6.584308705	5.39E-10	2.89E-08	12.38210957
SPDL1	1.296799573	1.87163845	6.579948361	5.52E-10	2.95E-08	12.35944562
H2AC12	4.048164308	-2.73276154	6.574969312	5.67E-10	3.02E-08	12.33357663
SH3GL2	-5.752634961	-4.891470922	-6.566616336	5.93E-10	3.15E-08	12.29020414
PBLD	-2.481623035	0.703407331	-6.56411879	6.01E-10	3.18E-08	12.27724205
H2BC7	3.406408785	0.375050766	6.557837557	6.21E-10	3.28E-08	12.24465579
FGD4	-2.172360753	1.868524727	-6.55525619	6.30E-10	3.32E-08	12.23126934
IL11	3.132495166	-0.413093539	6.549634492	6.49E-10	3.41E-08	12.20212712
C5orf34	1.786400645	0.40906472	6.546056288	6.62E-10	3.47E-08	12.18358586
H2BC8	2.956850238	1.569001653	6.537376411	6.93E-10	3.62E-08	12.13863411
INSRR	-2.839103714	-5.048216141	-6.537032881	6.94E-10	3.62E-08	12.13685574
MICB	2.44780743	1.418316266	6.525049831	7.40E-10	3.85E-08	12.07485753
PGRMC2	-0.887282643	3.736166488	-6.523769889	7.45E-10	3.87E-08	12.06823933
POLD1	1.293706428	2.804428387	6.522178392	7.52E-10	3.89E-08	12.06001126
ABCC12	-3.395988668	-7.979475929	-6.520423074	7.59E-10	3.91E-08	12.05093761
DBT	-1.325031656	1.57116737	-6.512751828	7.91E-10	4.06E-08	12.01130022
IGF2BP3	4.457124903	0.290318392	6.512381551	7.92E-10	4.06E-08	12.00938769
LIPF	-10.51870646	-3.207957664	-6.509933025	8.03E-10	4.11E-08	11.99674243
PFDN2	1.11112657	5.579512547	6.507772131	8.12E-10	4.14E-08	11.98558498
MCM7	1.670230643	4.891279809	6.494059455	8.73E-10	4.45E-08	11.9148332
ADRM1	0.868931597	5.672959708	6.485164121	9.16E-10	4.65E-08	11.86898466
KRTAP4-1	6.696565949	-2.764669595	6.474229039	9.71E-10	4.91E-08	11.81267442
H2AC13	3.32819246	-0.01089936	6.473545196	9.74E-10	4.92E-08	11.80915486
HDGF	0.9864055	6.640508439	6.469701141	9.94E-10	5.01E-08	11.78937469
CHAD	-3.089036384	-0.8414954	-6.46380473	1.03E-09	5.14E-08	11.75904752
CARNS1	-2.35357163	-1.417660527	-6.463563345	1.03E-09	5.14E-08	11.75780635
ELOA	-0.908325213	3.701897525	-6.463387253	1.03E-09	5.14E-08	11.75690093
CBLIF	-8.018820909	-4.284882184	-6.462123995	1.04E-09	5.16E-08	11.75040599
PNPLA7	-2.635960269	-0.903666098	-6.458464123	1.06E-09	5.25E-08	11.73159338
FAP	3.262141708	0.194164827	6.452675474	1.09E-09	5.40E-08	11.70185144
GPRIN1	2.216549132	1.924657123	6.450225251	1.10E-09	5.45E-08	11.68926709
E2F2	1.983677144	1.405448631	6.448633762	1.11E-09	5.49E-08	11.68109474
DPT	-3.721167706	0.606083983	-6.441728306	1.15E-09	5.68E-08	11.64564909
MINDY1	-1.691215388	2.54172105	-6.436658922	1.18E-09	5.80E-08	11.61964256
FAM72C	2.67852636	-1.841531803	6.436556602	1.19E-09	5.80E-08	11.61911777
TRIM59	1.700060052	0.880380796	6.430966246	1.22E-09	5.96E-08	11.59045321
SAPCD2	2.032180587	3.350172089	6.40787492	1.38E-09	6.72E-08	11.47221216
LGI1	-3.478921081	-6.537150449	-6.406325902	1.39E-09	6.76E-08	11.46428952
ZBTB16	-4.456276599	-1.902519536	-6.39923186	1.44E-09	7.00E-08	11.42802101
CTXND1	-4.269811646	-4.737251042	-6.383633847	1.57E-09	7.58E-08	11.34836161
CHAF1A	1.199881263	2.709900861	6.382385409	1.58E-09	7.61E-08	11.34199092
PLA2G7	2.527384642	1.433466731	6.381305288	1.59E-09	7.64E-08	11.33647976
FYCO1	-1.395189908	2.685587356	-6.380776035	1.59E-09	7.64E-08	11.33377953
TCF19	1.357152866	3.045561069	6.37933759	1.60E-09	7.68E-08	11.32644132
H3C12	4.040819108	-2.833503938	6.378192925	1.61E-09	7.70E-08	11.32060255
ETV4	2.788167028	3.28740162	6.372132019	1.67E-09	7.93E-08	11.28969738
CPA2	-6.793240146	-4.239191136	-6.358401977	1.79E-09	8.51E-08	11.21975289
ULBP1	3.231770263	-1.102757761	6.35561522	1.82E-09	8.61E-08	11.20556768
BDH2	-1.287468879	1.650265648	-6.34792006	1.89E-09	8.95E-08	11.16641735
FGD6	1.596854227	2.397629121	6.345255043	1.92E-09	9.05E-08	11.15286544
BAX	1.05818345	3.577790908	6.343894045	1.93E-09	9.09E-08	11.14594595
H4C2	3.191699947	-2.291920763	6.343241005	1.94E-09	9.10E-08	11.14262614
ESCO2	1.985265154	0.703088927	6.335240562	2.02E-09	9.46E-08	11.10197186
FBXO5	1.218002804	1.761111655	6.334908171	2.03E-09	9.46E-08	11.10028349
FANCD2	1.582973157	1.359600824	6.331995894	2.06E-09	9.59E-08	11.08549304
CENPN	1.301546832	2.452619711	6.324272783	2.14E-09	9.96E-08	11.04629026
POC1A	1.570146362	1.89182752	6.320160175	2.19E-09	1.02E-07	11.02542652
C3orf18	-1.991657395	-0.783235611	-6.312219503	2.28E-09	1.06E-07	10.98516622
ACTL6A	1.248033236	4.23078109	6.311053369	2.30E-09	1.06E-07	10.97925639
SLC16A13	1.728279408	1.633687573	6.308949285	2.32E-09	1.07E-07	10.96859483
DKC1	1.02295074	4.358361383	6.30828673	2.33E-09	1.07E-07	10.96523806
BCKDHB	-1.482818619	2.030802666	-6.307235694	2.34E-09	1.07E-07	10.95991355
SDS	2.742066537	0.606226028	6.307068756	2.35E-09	1.07E-07	10.9590679
CTHRC1	2.966669262	3.731338211	6.302194803	2.41E-09	1.10E-07	10.93438417
LRFN4	1.738990957	3.414798311	6.301755574	2.41E-09	1.10E-07	10.93216031
FRMD1	-5.905969049	-4.559248861	-6.300272941	2.43E-09	1.10E-07	10.92465429
ETFDH	-1.44039374	2.2403054	-6.299447053	2.44E-09	1.10E-07	10.9204736
FOXP3	2.129902483	0.69512359	6.296511714	2.48E-09	1.12E-07	10.90561751
NCAPG2	1.572762121	2.366043714	6.289672365	2.57E-09	1.16E-07	10.87101935
DNA2	1.486653074	1.310878193	6.284619989	2.64E-09	1.19E-07	10.84547588
SF3B4	0.810786874	5.84551153	6.283719334	2.65E-09	1.19E-07	10.84092374
TAPT1	-0.906440842	1.283067858	-6.276387736	2.75E-09	1.23E-07	10.80388302
TMC6	1.337004806	2.747275006	6.276191126	2.76E-09	1.23E-07	10.80289007
MT1G	-4.153138216	3.651621192	-6.274261215	2.78E-09	1.24E-07	10.79314441
SV2C	-2.398953873	-5.151489625	-6.271897078	2.82E-09	1.25E-07	10.78120854
MTHFD1L	1.41723832	2.704345794	6.270438298	2.84E-09	1.26E-07	10.77384495
CGNL1	-2.892035287	0.079153784	-6.268240662	2.87E-09	1.27E-07	10.76275379
LIG1	1.239250447	2.41689	6.262570825	2.96E-09	1.31E-07	10.73415007
USP53	-1.423225521	2.104483358	-6.260338616	2.99E-09	1.32E-07	10.72289322
ADAM12	3.34258116	0.714152043	6.257004797	3.05E-09	1.34E-07	10.70608569
IGIP	-1.330075718	1.33797429	-6.253277048	3.11E-09	1.36E-07	10.68729875
KAT6B	-0.955084347	1.885776992	-6.244476736	3.25E-09	1.42E-07	10.64297497
AZU1	2.691434134	-5.163101979	6.24284932	3.28E-09	1.43E-07	10.63478256
GSTM5	-2.348733761	-2.541854548	-6.239838781	3.33E-09	1.45E-07	10.61963102
XYLT2	-1.507946184	3.011427538	-6.239015427	3.35E-09	1.45E-07	10.61548801
GCNT4	-2.713742717	-0.579275889	-6.23686194	3.38E-09	1.47E-07	10.60465355
E2F3	1.089724323	2.295966941	6.236206583	3.40E-09	1.47E-07	10.60135684
SH3BP1	2.007262291	3.416626179	6.228081211	3.54E-09	1.53E-07	10.56050081
ADIPOQ	-4.039037757	-7.885082945	-6.226455192	3.57E-09	1.54E-07	10.55232884
ADGRG2	-2.318394847	-2.83718775	-6.224370986	3.61E-09	1.55E-07	10.5418561
MFAP2	2.956554508	2.164582509	6.22370483	3.62E-09	1.55E-07	10.53850925
ILDR1	2.68618049	1.406798593	6.223626679	3.63E-09	1.55E-07	10.53811662
ZNF540	-2.250054151	-2.741544026	-6.221678176	3.66E-09	1.56E-07	10.52832847
CPEB3	-1.476706961	0.260391577	-6.219522939	3.70E-09	1.57E-07	10.51750404
CMTM4	-1.928987344	2.847464651	-6.219345028	3.71E-09	1.57E-07	10.51661061
SALL4	3.38382201	-0.349292591	6.218909387	3.72E-09	1.57E-07	10.51442298
TNFRSF25	1.673411673	2.073324137	6.212768835	3.84E-09	1.62E-07	10.48359753
HRH2	-2.783452026	-1.180911138	-6.211578743	3.86E-09	1.63E-07	10.4776255
MMP3	4.446930189	2.592182572	6.209211889	3.91E-09	1.64E-07	10.46575046
XPO1	0.859971559	4.410861107	6.205627228	3.98E-09	1.67E-07	10.44777079
ZBTB3	-0.943549208	1.210432241	-6.200121536	4.10E-09	1.72E-07	10.42016846
APOBEC2	-2.986620564	-1.316288932	-6.193631772	4.24E-09	1.77E-07	10.38765229
ZWILCH	1.247482823	2.610816949	6.193544734	4.24E-09	1.77E-07	10.38721634
RAE1	0.909480679	3.011677734	6.1886921	4.35E-09	1.81E-07	10.362917
TMEM220	-1.963476247	0.100642674	-6.187424959	4.37E-09	1.82E-07	10.35657382
CLDN4	3.238261794	5.225564321	6.182066892	4.50E-09	1.86E-07	10.32976091
ZNF367	1.565516998	2.101175086	6.181363628	4.51E-09	1.87E-07	10.32624271
NCAM1	-3.569060863	-2.406892664	-6.172296284	4.73E-09	1.95E-07	10.28090434
LRIG1	-2.064249724	3.265159312	-6.172126557	4.74E-09	1.95E-07	10.28005607
ATOH8	-2.82523525	-1.909549737	-6.166918867	4.86E-09	2.00E-07	10.25403608
SNX1	-0.734009762	3.100572889	-6.152109221	5.25E-09	2.15E-07	10.18011609
KIF20B	1.418584188	2.388888377	6.148931496	5.34E-09	2.18E-07	10.16426961
CLCNKA	-3.877710379	-4.464563973	-6.148588364	5.35E-09	2.18E-07	10.16255881
AUNIP	1.841718534	0.615811425	6.147327927	5.38E-09	2.19E-07	10.156275
PLIN4	-3.214872358	-0.624406051	-6.138585187	5.63E-09	2.29E-07	10.11271119
H2AC14	3.791202583	-1.513535205	6.134498116	5.75E-09	2.33E-07	10.09235937
GUCA1C	-5.613724623	-7.952618546	-6.130969409	5.86E-09	2.37E-07	10.07479487
FAM135B	-3.245849718	-6.833082549	-6.128727937	5.92E-09	2.39E-07	10.06364104
CDH24	1.701481071	2.01296412	6.125225044	6.03E-09	2.43E-07	10.04621541
FNDC5	-2.781826805	-1.729546619	-6.119771009	6.20E-09	2.50E-07	10.01909615
ERH	0.813687705	5.301471187	6.113518084	6.41E-09	2.57E-07	9.988023424
DBF4	1.419411938	2.391059098	6.108838275	6.56E-09	2.63E-07	9.96478122
SLC9A4	-5.65097442	-2.274114906	-6.108575906	6.57E-09	2.63E-07	9.963478504
ACADVL	-0.980704588	5.007591044	-6.102541493	6.78E-09	2.70E-07	9.93352621
CRBN	-0.820321738	1.583389387	-6.09986428	6.87E-09	2.74E-07	9.920243689
FAAP24	1.420795297	0.833752778	6.094895206	7.05E-09	2.80E-07	9.895600341
NUP62	0.78554936	3.666619819	6.093951755	7.08E-09	2.81E-07	9.890922889
CSF2	4.655637955	-1.52072102	6.084275248	7.45E-09	2.94E-07	9.842975273
PTPN21	-1.225844047	1.732949837	-6.084038507	7.45E-09	2.94E-07	9.841802822
RFWD3	1.042029275	3.275807003	6.082830021	7.50E-09	2.96E-07	9.835818271
CENPL	1.15911313	1.233964091	6.080933611	7.57E-09	2.98E-07	9.826428587
FZD2	2.368195232	1.602961258	6.077145609	7.72E-09	3.03E-07	9.807678669
CLEC3B	-2.753135199	0.262681009	-6.075829667	7.77E-09	3.04E-07	9.801166742
ARHGAP24	-1.839711663	0.248381197	-6.073152029	7.88E-09	3.08E-07	9.787919265
ISG15	2.5084809	5.643119373	6.072645282	7.90E-09	3.08E-07	9.785412581
ATPAF1	-0.808626869	2.864663442	-6.070912942	7.97E-09	3.10E-07	9.776844366
CHGA	-6.110262623	-2.520821672	-6.062255321	8.33E-09	3.24E-07	9.734046921
ADGRD1	-3.284842067	-2.380005741	-6.060767267	8.40E-09	3.26E-07	9.726694928
PIRT	-3.918058507	-6.324967895	-6.057618927	8.53E-09	3.30E-07	9.71114381
BLACAT1	3.473721567	0.291031111	6.055259399	8.64E-09	3.34E-07	9.699492396
MASTL	1.122648426	2.6114796	6.051520831	8.80E-09	3.39E-07	9.68103721
GRIP2	-2.800863117	-2.985410439	-6.04782225	8.97E-09	3.45E-07	9.662786615
ACADS	-1.494483242	2.73896655	-6.044519471	9.13E-09	3.50E-07	9.646495161
CEP85L	-1.425237289	-0.654798188	-6.037442967	9.46E-09	3.62E-07	9.611608491
DSN1	1.128574727	3.000053877	6.036004881	9.53E-09	3.64E-07	9.604522044
SAR1B	-0.928268272	2.406064847	-6.031292138	9.76E-09	3.72E-07	9.581306695
METTL7A	-2.629174225	3.001587308	-6.027387448	9.96E-09	3.79E-07	9.562080722
WDR37	-0.953431929	1.955930591	-6.024825541	1.01E-08	3.83E-07	9.549470728
ENAM	-3.727784066	-5.077837412	-6.016569562	1.05E-08	3.99E-07	9.508857378
ANGPT2	1.791777201	0.97917661	6.015397566	1.06E-08	4.01E-07	9.503094933
H2AC18	2.906852366	-1.845392941	6.013991865	1.07E-08	4.03E-07	9.496184363
BRIX1	1.215888402	2.810666602	6.013441057	1.07E-08	4.03E-07	9.493476823
CHAF1B	1.568882033	1.360300329	6.011905679	1.08E-08	4.06E-07	9.485930388
KLHDC1	-1.500373459	-0.378957334	-6.009422857	1.09E-08	4.10E-07	9.473729868
SERPINB5	3.974727956	5.054760497	6.008232849	1.10E-08	4.12E-07	9.467883353
FAXDC2	-1.780941538	0.405953822	-6.007531189	1.10E-08	4.12E-07	9.464436444
SLC16A7	-2.919336085	-0.233747206	-6.005436426	1.11E-08	4.16E-07	9.454147461
ASXL3	-2.828538493	-4.759068396	-6.004913492	1.12E-08	4.16E-07	9.451579296
H2BC11	2.670716612	1.600272999	6.002718193	1.13E-08	4.20E-07	9.440799599
GPT2	-2.129532331	2.815822626	-5.997247583	1.16E-08	4.31E-07	9.413948055
PRKAB1	-1.144860594	2.700448147	-5.993351572	1.18E-08	4.39E-07	9.394834821
MCM6	1.214853895	3.812375443	5.99240024	1.19E-08	4.40E-07	9.390168954
CBY2	4.927769475	-3.217554555	5.982936499	1.25E-08	4.61E-07	9.34377958
APOC2	2.995815237	-3.619978758	5.979961116	1.27E-08	4.66E-07	9.329204667
PSMA7	0.793612251	6.32572131	5.979786265	1.27E-08	4.66E-07	9.328348306
WNT2	3.260554843	-0.441596866	5.969939141	1.33E-08	4.89E-07	9.280146655
DMP1	4.319542796	-2.959719427	5.960721058	1.40E-08	5.12E-07	9.235070951
PRX	-1.297109597	-0.678758833	-5.959231769	1.41E-08	5.15E-07	9.227792695
C6	-5.335618937	-5.187454875	-5.951484079	1.46E-08	5.34E-07	9.189948325
H2AC4	4.691984095	-4.134473075	5.943678498	1.52E-08	5.55E-07	9.151853631
BUB3	0.776321719	3.642197608	5.942189595	1.54E-08	5.58E-07	9.144590824
FAM110A	1.442446222	3.081523955	5.940668677	1.55E-08	5.61E-07	9.137173081
PCBD2	-0.95524154	0.450358164	-5.939664276	1.55E-08	5.63E-07	9.132275147
ARHGDIG	-4.507757522	-3.451854271	-5.937945666	1.57E-08	5.67E-07	9.123895642
TMEM270	3.872876943	-2.682044347	5.93681848	1.58E-08	5.69E-07	9.118400634
CBX3	1.052050034	5.017444609	5.933287497	1.61E-08	5.78E-07	9.101191566
NDC1	1.079022162	3.472154272	5.928413267	1.65E-08	5.91E-07	9.077446869
GLUL	-2.087537838	5.483085134	-5.92661972	1.66E-08	5.96E-07	9.068712862
H2AC20	1.800916551	0.562895808	5.925994538	1.67E-08	5.96E-07	9.065668826
HERC1	-0.867434609	2.10198424	-5.919676845	1.72E-08	6.15E-07	9.034919543
LDHA	1.265461252	7.07005035	5.917620812	1.74E-08	6.20E-07	9.02491711
SRRM4	-3.079055362	-6.814673769	-5.915914911	1.75E-08	6.24E-07	9.016619769
RANBP1	1.143521321	4.379791187	5.914327458	1.77E-08	6.28E-07	9.008899955
DTYMK	1.150463976	3.299620692	5.913054633	1.78E-08	6.31E-07	9.002711167
FOXO3	-0.992767533	3.707921643	-5.909481445	1.81E-08	6.41E-07	8.985342108
GPD1L	-1.685746688	2.71894618	-5.90907366	1.81E-08	6.41E-07	8.983360325
MELTF	2.599532614	2.094908888	5.908144076	1.82E-08	6.43E-07	8.978843005
TUBB	1.155397374	7.752059873	5.907581854	1.83E-08	6.44E-07	8.976111109
ARHGEF28	-1.592331714	0.890201537	-5.900891106	1.89E-08	6.65E-07	8.943613148
TSPYL4	-1.247522572	2.680000117	-5.897802401	1.92E-08	6.74E-07	8.928619007
CAMK1G	2.298775936	-2.751597514	5.896454287	1.93E-08	6.77E-07	8.922076193
NDUFS1	-0.953434001	3.195432662	-5.893736412	1.96E-08	6.85E-07	8.908888496
CFD	-2.846746929	3.200253576	-5.89263488	1.97E-08	6.88E-07	8.903544767
SPRYD3	-0.840033346	3.94797639	-5.890690537	1.99E-08	6.93E-07	8.894114018
SOX11	3.019531507	-3.294022267	5.889169868	2.01E-08	6.97E-07	8.886739666
CDH3	3.324435823	4.186759025	5.88778828	2.02E-08	7.01E-07	8.88004086
ANP32E	1.075290668	4.298794336	5.887373667	2.02E-08	7.01E-07	8.878030757
RHEBL1	1.561865772	-0.357709217	5.884202312	2.06E-08	7.11E-07	8.862658655
ALG3	1.131083294	4.74748941	5.87633552	2.14E-08	7.38E-07	8.824550516
TTYH3	1.665733485	5.170302598	5.875737154	2.15E-08	7.39E-07	8.821653299
ERO1B	-2.235702457	1.342143316	-5.87231128	2.18E-08	7.51E-07	8.80506937
SESN1	-1.449246858	2.054452769	-5.868436034	2.23E-08	7.64E-07	8.786317811
MITF	-1.874680837	0.344728002	-5.864566287	2.27E-08	7.78E-07	8.767601009
CYFIP2	-2.322637577	0.731252952	-5.86129107	2.31E-08	7.89E-07	8.751766139
HOXD9	2.508454413	0.6054965	5.860058615	2.32E-08	7.93E-07	8.745809038
INHBA	3.197464625	2.421896675	5.857027571	2.36E-08	8.03E-07	8.731161922
EFTUD2	0.826556461	3.543347708	5.856413783	2.36E-08	8.04E-07	8.728196483
PM20D1	-2.386908526	-2.783965184	-5.855486589	2.38E-08	8.07E-07	8.723717254
CXCL1	3.788316488	4.514476349	5.850797513	2.43E-08	8.24E-07	8.701071734
OTX1	2.272605217	0.715294999	5.849021933	2.45E-08	8.30E-07	8.692499841
OLFML2B	2.477682678	2.193022919	5.848386496	2.46E-08	8.31E-07	8.689432587
PLA2G12A	-0.848208117	2.535467842	-5.848219034	2.46E-08	8.31E-07	8.688624285
SACM1L	-0.765143534	2.509316615	-5.847674591	2.47E-08	8.32E-07	8.685996485
CFC1B	-2.921297054	#NAME?	-5.847547698	2.56E-08	8.56E-07	8.679431239
TUBA1C	1.215849729	5.570873848	5.846006634	2.49E-08	8.37E-07	8.677946956
CCT5	1.144627953	5.180199574	5.845403603	2.50E-08	8.38E-07	8.675037117
DLEU7	1.769978876	-1.915540328	5.838162368	2.59E-08	8.66E-07	8.640111067
AAMDC	-1.135444198	1.429845616	-5.836779184	2.61E-08	8.69E-07	8.633442935
KLHL36	-0.929657936	2.428048066	-5.836717978	2.61E-08	8.69E-07	8.633147896
MAGOH	0.87616588	3.642734274	5.830735547	2.69E-08	8.94E-07	8.604319708
PYCARD	1.545227758	3.980494734	5.828329237	2.72E-08	9.03E-07	8.592729692
MYBPC3	-2.903061687	-3.859881673	-5.819402455	2.85E-08	9.43E-07	8.549761501
DEAF1	-0.883963502	2.621768465	-5.818224421	2.86E-08	9.47E-07	8.544094419
ABCC8	-4.456985971	-5.125753657	-5.809171572	2.99E-08	9.89E-07	8.500569989
CHP1	-1.099616681	5.226723087	-5.807081428	3.03E-08	9.98E-07	8.490527364
MPC1	-1.469766864	3.88974337	-5.806616782	3.03E-08	9.98E-07	8.488295182
PFN1	0.872131081	8.280797784	5.801588368	3.11E-08	1.02E-06	8.464146055
GBGT1	-2.115212175	-0.181210041	-5.799719364	3.14E-08	1.03E-06	8.455173648
NKX6-2	-4.80800368	-6.201338804	-5.795753046	3.20E-08	1.05E-06	8.436139192
H2AC8	2.500331578	2.051386897	5.795619123	3.20E-08	1.05E-06	8.435496644
PTBP1	0.556085443	5.902348604	5.79425038	3.23E-08	1.05E-06	8.428930128
FAM189A2	-3.422779261	-0.806093773	-5.790311603	3.29E-08	1.07E-06	8.410039705
ACOT7	1.311705204	3.578054505	5.783422089	3.40E-08	1.11E-06	8.377018119
MAGI1	-1.888341367	1.82816702	-5.781911454	3.43E-08	1.11E-06	8.369781123
CHTF18	1.383520864	1.77920286	5.778094708	3.50E-08	1.13E-06	8.351501874
ROR1	-2.590521104	0.045721532	-5.775202371	3.55E-08	1.15E-06	8.337655198
POLR1G	1.385398344	0.49979594	5.774782831	3.55E-08	1.15E-06	8.335647095
RGN	-3.247561801	-1.693467347	-5.773915954	3.57E-08	1.15E-06	8.331498142
PURA	-0.787445422	1.994383988	-5.767635831	3.68E-08	1.19E-06	8.301453345
TREM1	3.217428923	-1.048267661	5.766982474	3.69E-08	1.19E-06	8.298328869
H2AX	1.325930699	5.468823422	5.765607271	3.72E-08	1.19E-06	8.291753167
COL7A1	3.285685356	3.228555679	5.761838941	3.79E-08	1.21E-06	8.273739817
HTR1E	-4.576955655	-8.071177455	-5.759367967	3.84E-08	1.23E-06	8.261932363
PACC1	1.223487885	1.59672233	5.757126814	3.88E-08	1.24E-06	8.251226035
STRA6	3.4408032	-0.078406258	5.756986026	3.88E-08	1.24E-06	8.250553564
NPY2R	-2.777099573	-9.162767162	-5.756673216	3.89E-08	1.24E-06	8.24905947
OR2B6	4.080782526	-2.269933843	5.752708823	3.96E-08	1.26E-06	8.230128808
DCAF13	0.97696222	2.457910438	5.752410794	3.97E-08	1.26E-06	8.228706019
MIS18A	1.25169119	2.534302928	5.747426657	4.07E-08	1.29E-06	8.204919147
KLHDC2	-0.822351056	2.132800251	-5.735748289	4.31E-08	1.36E-06	8.149238203
DELE1	-0.795255074	2.65944496	-5.729423136	4.45E-08	1.40E-06	8.119112487
PXK	-0.871187314	1.477381574	-5.72896875	4.46E-08	1.41E-06	8.116949182
PRIM1	1.306757528	1.837586691	5.728601118	4.47E-08	1.41E-06	8.115198989
BCL2L12	1.246813076	2.693391975	5.727444709	4.49E-08	1.41E-06	8.109694143
RELL2	1.810128791	-0.017720984	5.722255801	4.61E-08	1.45E-06	8.08500264
HNRNPC	0.536215577	5.260548445	5.712373437	4.84E-08	1.52E-06	8.038018975
DEFB132	-2.678875524	-9.136024339	-5.711823634	4.85E-08	1.52E-06	8.035406656
IGFALS	-3.548280185	-1.978236986	-5.708896821	4.92E-08	1.54E-06	8.021503147
ACER2	-2.423676389	1.297119173	-5.70863404	4.93E-08	1.54E-06	8.020255069
GREM2	-4.083311665	-1.746197784	-5.707110904	4.97E-08	1.54E-06	8.013021704
MMS22L	1.269574809	0.161823273	5.697061649	5.22E-08	1.62E-06	7.965330519
DNMT3B	2.07486242	1.152186232	5.694282503	5.29E-08	1.64E-06	7.952151439
SLC26A7	-3.662673433	-4.104098356	-5.693129354	5.32E-08	1.65E-06	7.946684328
PCCA	-1.479651675	0.996778402	-5.688849854	5.43E-08	1.68E-06	7.926401654
MEST	1.951544916	3.169237274	5.688155135	5.45E-08	1.68E-06	7.923110011
BORA	1.28584421	1.42786623	5.686007423	5.51E-08	1.70E-06	7.912935672
FIGNL1	1.234473206	2.095673725	5.684585873	5.55E-08	1.71E-06	7.906202808
KIAA0319L	-0.940952183	3.220216117	-5.675212285	5.81E-08	1.78E-06	7.861835388
WNT3	2.188966017	-0.587626461	5.67256433	5.89E-08	1.80E-06	7.849310979
SLC25A16	-0.77743785	1.338559602	-5.667290984	6.04E-08	1.85E-06	7.824380711
ATAD2	1.258568504	3.50559017	5.660328569	6.25E-08	1.91E-06	7.791489321
MCM5	1.371279065	3.458688983	5.657366512	6.34E-08	1.94E-06	7.777504493
PINK1	-1.162987391	2.115993685	-5.652635914	6.49E-08	1.98E-06	7.755180142
DBF4B	1.216845832	1.023383476	5.649741641	6.59E-08	2.00E-06	7.741527932
PKNOX2	-2.178708442	-2.863218831	-5.64453929	6.76E-08	2.05E-06	7.717000543
PDGFD	-2.29780021	0.471055585	-5.643961759	6.77E-08	2.05E-06	7.714278618
RNF14	-0.735602426	2.643529096	-5.643538909	6.79E-08	2.05E-06	7.712285838
CBX2	2.839721277	1.245671617	5.641446422	6.86E-08	2.07E-06	7.702425971
HOXA1	2.16791255	0.676254015	5.636376397	7.03E-08	2.12E-06	7.678546198
ABCA8	-3.423026396	-2.209054217	-5.635615458	7.06E-08	2.12E-06	7.674963442
DCLRE1B	1.107939745	1.623231941	5.635286234	7.07E-08	2.12E-06	7.673413452
PSMB2	0.764086805	5.039539875	5.63513503	7.07E-08	2.12E-06	7.672701601
CENPH	1.525536263	1.931950897	5.634531571	7.10E-08	2.13E-06	7.669860717
GEN1	1.106417937	1.260432452	5.633185604	7.14E-08	2.14E-06	7.663525097
BOP1	1.282395674	4.353046143	5.632745327	7.16E-08	2.14E-06	7.661452888
LCN10	-3.7486402	-5.927386479	-5.628375502	7.31E-08	2.18E-06	7.640891844
MCM8	1.232774926	2.010395259	5.62691937	7.36E-08	2.19E-06	7.634042827
PTGDR2	-2.397114221	-2.123029989	-5.624435969	7.45E-08	2.22E-06	7.622364764
SKP2	1.460529461	3.26483229	5.623679362	7.48E-08	2.22E-06	7.618807564
PMAIP1	1.925194592	2.743325195	5.621830121	7.55E-08	2.24E-06	7.610114694
HMGA1	1.546980205	7.548482447	5.619670699	7.63E-08	2.26E-06	7.599966205
ADCYAP1R1	-3.165412731	-4.91557212	-5.614071165	7.84E-08	2.32E-06	7.573662878
TMEM100	-3.183543492	-2.892785238	-5.61182415	7.93E-08	2.34E-06	7.563112761
PRKACB	-1.748201802	2.285358799	-5.602289714	8.31E-08	2.45E-06	7.518379142
BBIP1	-0.832617701	0.389542369	-5.601459091	8.34E-08	2.45E-06	7.514484494
TMSB10	1.355176233	10.33892593	5.600983534	8.36E-08	2.46E-06	7.512254872
ERGIC1	-0.975492336	3.328350245	-5.597831825	8.49E-08	2.48E-06	7.497481519
PPP1R1A	-3.775396936	-4.440943855	-5.597761532	8.49E-08	2.48E-06	7.497152093
TMEM8B	-1.496049408	1.080425677	-5.597472614	8.50E-08	2.48E-06	7.495798113
TNXB	-3.375342548	-0.067364757	-5.597458638	8.50E-08	2.48E-06	7.495732616
SLC5A7	-4.342832134	-6.528130157	-5.586196476	8.98E-08	2.62E-06	7.442991289
MUSK	-2.433354646	-3.588684744	-5.580244891	9.25E-08	2.69E-06	7.415149146
SYNE1	-1.936273971	-0.751101831	-5.578120636	9.34E-08	2.72E-06	7.4052166
FAM172A	-1.010531105	2.115895067	-5.573474414	9.56E-08	2.77E-06	7.383500954
PDK4	-3.871283637	1.987707133	-5.573425784	9.56E-08	2.77E-06	7.38327373
KIT	-2.59580011	0.329164983	-5.570264546	9.71E-08	2.81E-06	7.368505853
COL10A1	4.562364667	1.082830606	5.569376791	9.75E-08	2.82E-06	7.364359698
ZCWPW2	-1.369918832	-2.532483549	-5.567296903	9.85E-08	2.84E-06	7.354647608
ASAH2	-2.461820454	-2.430342147	-5.563836114	1.00E-07	2.88E-06	7.338492904
NUP107	1.113612276	2.419677843	5.563815357	1.00E-07	2.88E-06	7.338396034
SORBS2	-2.79447038	-0.166117282	-5.563353517	1.00E-07	2.88E-06	7.336240728
PKHD1L1	-2.688997806	-4.999658353	-5.561774203	1.01E-07	2.90E-06	7.328871348
S100A3	2.468854378	1.120517172	5.556656869	1.04E-07	2.97E-06	7.305002807
ALKAL2	-2.71848855	-2.367591192	-5.556109745	1.04E-07	2.97E-06	7.302451778
TYMP	2.164542878	5.124654842	5.550367777	1.07E-07	3.05E-06	7.275689643
RTKN	1.057220455	3.403534063	5.549240363	1.07E-07	3.06E-06	7.270437237
FAM13A	-1.431012006	0.514033619	-5.548232731	1.08E-07	3.08E-06	7.265743501
H4C11	2.136006962	-1.017714031	5.543646342	1.10E-07	3.14E-06	7.24438668
DONSON	0.972044432	2.170714861	5.54274979	1.11E-07	3.15E-06	7.240213253
CENPJ	1.226588757	1.337351218	5.537965482	1.14E-07	3.22E-06	7.217950303
CLN8	-1.060028126	1.096600338	-5.537557367	1.14E-07	3.22E-06	7.216051824
ZNF536	-2.692069918	-4.447789983	-5.537357951	1.14E-07	3.22E-06	7.215124209
VSTM2A	-3.677371886	-7.258389391	-5.535848323	1.15E-07	3.23E-06	7.208102711
ATAD5	1.167758396	1.426345633	5.535690292	1.15E-07	3.23E-06	7.207367759
MYO18B	-3.509757935	-4.226786656	-5.533739063	1.16E-07	3.26E-06	7.19829445
SERPINH1	1.657072425	5.205916859	5.528852621	1.19E-07	3.33E-06	7.17558196
PAICS	1.099432907	4.178722346	5.527505434	1.19E-07	3.35E-06	7.169322593
CALCOCO1	-1.075896584	2.495144913	-5.526823262	1.20E-07	3.35E-06	7.166153457
VSIG2	-5.255065376	1.489618655	-5.526711368	1.20E-07	3.35E-06	7.165633663
RAN	0.809247497	5.664128587	5.526643629	1.20E-07	3.35E-06	7.165318989
SLC2A4	-2.763920231	-0.847097701	-5.524303778	1.21E-07	3.38E-06	7.154451142
SCARA5	-4.182722628	-1.698864517	-5.522173579	1.23E-07	3.41E-06	7.144559828
NFIC	-1.350371695	4.714257	-5.518916159	1.24E-07	3.46E-06	7.129439522
CCL7	4.677847049	-3.457686331	5.518412378	1.25E-07	3.46E-06	7.127101622
MT1A	-4.015496219	-0.009371006	-5.51803299	1.25E-07	3.47E-06	7.125341093
C1QTNF6	2.01728945	1.258401594	5.516837504	1.26E-07	3.48E-06	7.119794045
BICD1	1.223102446	0.596525377	5.513402973	1.28E-07	3.53E-06	7.103862487
SORBS1	-2.712899199	1.922944349	-5.512662684	1.28E-07	3.54E-06	7.100429455
PSMD11	0.852194398	4.553993136	5.511926281	1.29E-07	3.55E-06	7.097014759
PSMA4	0.732172434	3.958499836	5.510377912	1.30E-07	3.57E-06	7.089836016
KRT80	3.245992996	3.088021577	5.508005248	1.31E-07	3.61E-06	7.078838285
SLC18A2	-1.90295852	-2.125245317	-5.505713228	1.33E-07	3.64E-06	7.06821748
PLAUR	1.826051799	3.389300098	5.496369542	1.39E-07	3.80E-06	7.024952308
TNFRSF4	1.597741965	0.337729188	5.495504533	1.39E-07	3.81E-06	7.020949539
TUBA1B	1.033698271	6.238401827	5.495091585	1.40E-07	3.82E-06	7.019038802
PTF1A	-4.307778277	#NAME?	-5.487799238	1.46E-07	3.93E-06	7.005641342
TRMT6	0.966592717	2.514525886	5.491772033	1.42E-07	3.87E-06	7.003682675
PSRC1	1.582410363	1.332325386	5.491716824	1.42E-07	3.87E-06	7.003427335
CLDN1	2.876019702	5.150105451	5.490521465	1.43E-07	3.88E-06	6.997899264
PSCA	-5.388480658	2.355397638	-5.488972485	1.44E-07	3.90E-06	6.990737081
CTDSP1	-0.664114115	4.40568427	-5.488861845	1.44E-07	3.90E-06	6.990225557
RPA3	1.094212858	2.972942728	5.488837251	1.44E-07	3.90E-06	6.990111851
CD80	1.967543446	-1.775270289	5.487843716	1.45E-07	3.91E-06	6.985518759
TFRC	1.761278608	5.21657296	5.486524339	1.45E-07	3.93E-06	6.979420198
COLGALT1	1.020257365	4.65468048	5.48610903	1.46E-07	3.93E-06	6.977500727
CACNA2D2	-2.229364539	-1.60738448	-5.478014907	1.52E-07	4.08E-06	6.940111567
FBXL13	-2.013684507	-1.648100503	-5.470557578	1.57E-07	4.22E-06	6.905698011
MXD4	-1.06609255	2.9277879	-5.469137884	1.58E-07	4.24E-06	6.899150212
TONSL	1.370820283	2.620215976	5.468887389	1.58E-07	4.24E-06	6.897995024
CENPQ	1.187188538	2.036261689	5.467720389	1.59E-07	4.26E-06	6.892613738
PEBP4	-4.140240233	-4.415390588	-5.462368169	1.63E-07	4.37E-06	6.867943797
RIMS4	-4.294318616	-4.870817553	-5.45931858	1.66E-07	4.42E-06	6.853894896
HOXC13	4.604170725	-0.248273169	5.458804484	1.66E-07	4.43E-06	6.851527091
CKLF	1.358837546	2.35046775	5.45727397	1.67E-07	4.46E-06	6.844478823
PUS7	1.271167761	2.859772863	5.456818001	1.68E-07	4.46E-06	6.84237928
DCAF15	0.818897284	3.427906104	5.453242098	1.71E-07	4.53E-06	6.825918006
ZNF57	-1.19274579	1.634818749	-5.453063656	1.71E-07	4.53E-06	6.825096765
PLIN1	-2.027149917	-3.132098292	-5.449194731	1.74E-07	4.61E-06	6.807295509
CCNE1	2.042815808	2.035553325	5.446875675	1.76E-07	4.65E-06	6.796629571
ESPN	2.511691249	2.59115018	5.444760004	1.78E-07	4.69E-06	6.786901824
CCDC154	-2.122474695	-2.639579773	-5.444561347	1.78E-07	4.69E-06	6.785988545
UPRT	-1.227108068	1.361607139	-5.442656607	1.80E-07	4.73E-06	6.777233136
RBSN	-0.756930498	2.03944621	-5.436989509	1.84E-07	4.85E-06	6.751196204
FBXO43	2.024151909	-2.126911757	5.435438897	1.86E-07	4.88E-06	6.74407538
KIAA1958	-1.579043364	0.371359814	-5.434727387	1.87E-07	4.89E-06	6.74080841
KAT2B	-1.585708939	1.991182457	-5.43435777	1.87E-07	4.89E-06	6.739111399
COBLL1	-1.499676479	2.064110829	-5.434119368	1.87E-07	4.89E-06	6.73801687
PGF	2.283909932	0.806854988	5.432500964	1.88E-07	4.92E-06	6.730587513
ENO1	1.090973099	7.858352733	5.431092968	1.90E-07	4.95E-06	6.724125302
FAM110D	-1.890833967	-0.625696192	-5.424569665	1.96E-07	5.10E-06	6.69420096
SINHCAF	1.070151627	3.784951545	5.419615237	2.00E-07	5.21E-06	6.671490388
ERBB4	-3.280444165	-6.027022352	-5.414655651	2.05E-07	5.33E-06	6.648770776
TCOF1	1.001184959	3.034875021	5.412443481	2.07E-07	5.38E-06	6.638641654
RAI2	-2.180437339	1.352837853	-5.412253003	2.08E-07	5.38E-06	6.637769629
NUP37	1.020874703	2.4738803	5.408097512	2.12E-07	5.48E-06	6.618750733
TACSTD2	2.474680048	6.775718631	5.407889282	2.12E-07	5.48E-06	6.617797974
SNRPD1	1.02015102	3.605921941	5.406333525	2.14E-07	5.51E-06	6.61068041
TRIP11	-0.919362839	2.441118398	-5.40384559	2.16E-07	5.57E-06	6.599301137
ITIH5	-2.286539855	-0.064275443	-5.402691519	2.17E-07	5.59E-06	6.594023919
FBXL17	-0.900416584	1.628053827	-5.395920329	2.24E-07	5.77E-06	6.563077306
DCLK3	2.272578104	-3.581787711	5.39337542	2.27E-07	5.83E-06	6.551453288
ACSL3	-0.968470088	3.920858991	-5.390084602	2.31E-07	5.91E-06	6.536428024
ATP5F1A	-1.058866013	4.69927706	-5.386960084	2.34E-07	5.99E-06	6.522168036
DDX11	1.111267379	2.121155986	5.382850809	2.39E-07	6.10E-06	6.503422602
GGCT	1.048741695	4.477608905	5.379394543	2.43E-07	6.20E-06	6.487663846
GKN1	-7.915519005	-3.86754017	-5.378022641	2.44E-07	6.23E-06	6.481410674
CCDC137	0.831124768	3.248894974	5.376795591	2.46E-07	6.26E-06	6.475818696
CLDN16	2.877325691	-2.015837805	5.374222776	2.49E-07	6.32E-06	6.46409666
ANAPC16	-0.714590496	4.125529986	-5.373446883	2.50E-07	6.34E-06	6.460562381
PSMD14	0.795283697	3.040972597	5.372530092	2.51E-07	6.36E-06	6.456386757
MYOC	-6.009278196	-3.916625106	-5.36551206	2.59E-07	6.56E-06	6.424439091
PSKH1	-0.946653735	3.136738693	-5.364754926	2.60E-07	6.58E-06	6.42099421
H4C4	2.867080126	-1.410769188	5.36403938	2.61E-07	6.59E-06	6.417738867
CST2	3.55136713	-0.609039124	5.361610407	2.64E-07	6.66E-06	6.406690665
H1-4	1.964572741	1.093530579	5.360814269	2.65E-07	6.68E-06	6.403070197
PSMB3	0.979791339	6.626834981	5.359541712	2.67E-07	6.71E-06	6.39728398
PHYHD1	-2.648797568	0.077399309	-5.357669606	2.69E-07	6.76E-06	6.388773435
WBP1L	-0.859624277	3.410395733	-5.357154405	2.70E-07	6.77E-06	6.386431715
AMT	-1.384837152	0.128372152	-5.354333991	2.73E-07	6.85E-06	6.373615037
SYT4	-4.155483798	-7.467542204	-5.353637296	2.74E-07	6.86E-06	6.370449815
ARPC1B	1.403880324	5.367240718	5.349605601	2.80E-07	6.99E-06	6.35213876
BID	1.083654886	2.756325075	5.347386404	2.83E-07	7.05E-06	6.342063842
OLR1	3.073749096	0.159110857	5.346338217	2.84E-07	7.08E-06	6.337306213
RFX8	2.321596389	-2.444456304	5.343057516	2.88E-07	7.18E-06	6.32241968
CCNI	-0.861447521	6.497336915	-5.341923644	2.90E-07	7.21E-06	6.317276121
NOP56	0.857194703	4.49407165	5.337004203	2.97E-07	7.37E-06	6.29496915
ADH1B	-5.137022342	-2.391689233	-5.336669983	2.97E-07	7.37E-06	6.293454176
SLC4A2	-1.281477582	3.529168262	-5.33408869	3.01E-07	7.45E-06	6.281755785
SMDT1	-0.867744537	3.791440779	-5.332829979	3.03E-07	7.48E-06	6.276052777
ECRG4	-4.405802169	-2.483148719	-5.33269003	3.03E-07	7.48E-06	6.275418753
ITGA2	1.639451864	3.800509977	5.331146332	3.05E-07	7.53E-06	6.268425954
IL4I1	1.963547502	0.858056049	5.327045288	3.11E-07	7.66E-06	6.249855629
ASAP3	-1.542126715	1.91195939	-5.322583735	3.18E-07	7.82E-06	6.229664392
FERMT1	1.816646091	4.083820513	5.319531059	3.22E-07	7.92E-06	6.215856116
ME3	-2.317450427	0.278096796	-5.317450067	3.25E-07	7.99E-06	6.206446323
FCGR3A	2.612230487	2.387823031	5.31076978	3.36E-07	8.23E-06	6.176257245
DLG2	-1.961002499	-3.510952843	-5.309616432	3.38E-07	8.26E-06	6.171047857
PFKP	1.12259177	4.729313087	5.309551653	3.38E-07	8.26E-06	6.170755286
CPB1	-2.92770682	-6.698582417	-5.308332037	3.40E-07	8.29E-06	6.165247507
VPS39	-0.528938792	3.235332052	-5.307703874	3.41E-07	8.31E-06	6.162411077
TSPYL1	-0.86322131	4.182806438	-5.306428585	3.43E-07	8.35E-06	6.156653325
ACADL	-3.846255429	-4.333937457	-5.30083941	3.52E-07	8.56E-06	6.13143063
PFDN4	1.008805456	3.071673578	5.29911416	3.55E-07	8.62E-06	6.123648795
MSH2	1.008777739	2.923470884	5.298598847	3.56E-07	8.63E-06	6.121324798
YDJC	1.072594485	4.025971796	5.297845021	3.57E-07	8.65E-06	6.117925426
HOXA11	3.778285135	-0.846316808	5.297562049	3.57E-07	8.65E-06	6.116649459
AFM	-3.678559316	-8.427390126	-5.295247563	3.61E-07	8.73E-06	6.106214861
NTN4	-1.954158467	2.113893873	-5.291107541	3.68E-07	8.89E-06	6.087558173
PAFAH2	-1.236419057	2.405645087	-5.289842586	3.71E-07	8.93E-06	6.081859831
PRR5L	2.019151844	0.42839013	5.288496057	3.73E-07	8.98E-06	6.075795085
SCG3	-3.99720868	-4.604879521	-5.28729585	3.75E-07	9.02E-06	6.0703903
SASS6	1.122848783	1.601495949	5.285458332	3.78E-07	9.09E-06	6.062117271
ARPC5	0.648765984	3.946800569	5.283938056	3.81E-07	9.13E-06	6.05527411
PIGU	0.816273545	3.600488463	5.283830312	3.81E-07	9.13E-06	6.054789178
CCDC149	-1.46411062	0.031899684	-5.281642435	3.85E-07	9.22E-06	6.044943587
TUBE1	-0.97459038	0.870927788	-5.277304147	3.93E-07	9.39E-06	6.02542963
GMPR	-2.21939341	0.457382028	-5.27684418	3.94E-07	9.40E-06	6.023361333
LRR1	0.889788285	2.001596639	5.276129684	3.95E-07	9.42E-06	6.020148778
CFAP46	-3.604979408	-4.131114072	-5.267322976	4.12E-07	9.81E-06	5.980577144
NPM3	1.31845964	3.078399257	5.267017839	4.12E-07	9.81E-06	5.979206906
NR2E3	-1.835216037	-3.741814251	-5.266751266	4.13E-07	9.81E-06	5.978009889
SMC4	1.135510605	3.720286743	5.264074704	4.18E-07	9.92E-06	5.965993479
SNRPA	0.661664087	4.674053275	5.263458373	4.19E-07	9.94E-06	5.963227081
TNFSF9	2.896420248	1.110829209	5.262383907	4.22E-07	9.97E-06	5.958404911
PDE7B	-1.59073233	-1.097273815	-5.25727249	4.32E-07	1.02E-05	5.935474692
ZNF385B	-3.28624733	-3.107898668	-5.256693245	4.33E-07	1.02E-05	5.932877161
COX6B2	2.923621177	-1.380549697	5.255292658	4.36E-07	1.03E-05	5.926597304
PDE1C	-2.012857233	-2.700534249	-5.249960833	4.47E-07	1.05E-05	5.902701827
IKBIP	1.304406711	1.65232244	5.243341497	4.61E-07	1.08E-05	5.873060399
TTC37	-0.737929449	3.301618457	-5.242853307	4.62E-07	1.08E-05	5.870875345
STX6	0.878246838	3.09145119	5.24237888	4.63E-07	1.09E-05	5.868752034
HAUS8	1.024266647	0.557034096	5.24213699	4.63E-07	1.09E-05	5.8676695
MMP10	3.87011972	1.36662032	5.241372663	4.65E-07	1.09E-05	5.864249137
MYMX	-3.362126778	-2.932555691	-5.240154122	4.68E-07	1.09E-05	5.858796903
LOXL2	1.916181898	3.154238729	5.238151351	4.72E-07	1.10E-05	5.849837701
NEURL3	2.970615454	-0.926039867	5.237443308	4.74E-07	1.10E-05	5.846670927
PDHB	-0.756331892	2.705031594	-5.235923117	4.77E-07	1.11E-05	5.839872804
PRMT1	0.86961743	4.181513072	5.232657777	4.84E-07	1.13E-05	5.825275379
CYP2C8	-2.828021914	-3.14157022	-5.232148816	4.85E-07	1.13E-05	5.8230007
BARD1	0.998520144	1.547030965	5.230309472	4.90E-07	1.14E-05	5.814781531
TOMM40	0.955788942	4.447219235	5.230259682	4.90E-07	1.14E-05	5.81455907
VPS51	-0.775855112	3.909671821	-5.229933369	4.91E-07	1.14E-05	5.813101159
ANKAR	-0.898529853	-0.763614728	-5.228528391	4.94E-07	1.14E-05	5.806824695
XKR4	-2.587208641	-5.804422126	-5.220438564	5.13E-07	1.18E-05	5.77070862
ECHDC2	-1.355980861	1.580468393	-5.220229499	5.13E-07	1.18E-05	5.769775807
SIGLEC7	2.021342994	-1.650203302	5.219333694	5.15E-07	1.19E-05	5.765779186
CCR8	2.318808056	-2.181389972	5.21925176	5.16E-07	1.19E-05	5.765413665
FBXL5	-0.786079121	3.943031582	-5.215767434	5.24E-07	1.20E-05	5.749873277
KLF9	-1.899932684	3.101653871	-5.214749178	5.26E-07	1.21E-05	5.745333182
SLC44A2	-1.041185322	4.972412135	-5.21462091	5.27E-07	1.21E-05	5.744761323
C20orf27	1.083339635	3.520895624	5.212855061	5.31E-07	1.22E-05	5.736889592
RBPMS2	-2.5262369	1.027851383	-5.210464565	5.37E-07	1.23E-05	5.726236408
DCAF11	-0.688444704	3.386616053	-5.208290105	5.43E-07	1.24E-05	5.716549047
FMOD	-2.381106129	3.596848162	-5.206286998	5.48E-07	1.25E-05	5.707627655
ISCU	-0.766957054	3.640584336	-5.205067609	5.51E-07	1.26E-05	5.702197985
GFRA1	-3.331984628	-1.608777496	-5.203671992	5.54E-07	1.26E-05	5.695984738
ADAMTSL1	-2.451355038	-1.93931932	-5.202678449	5.57E-07	1.27E-05	5.691562245
ZNF778	-0.978050862	0.025487482	-5.202385739	5.58E-07	1.27E-05	5.690259441
ZHX1-C8orf76	1.255797454	-0.905391752	5.201364458	5.60E-07	1.27E-05	5.685714301
SH2D2A	1.537729138	1.360805509	5.201363553	5.60E-07	1.27E-05	5.685710274
TAP2	1.188707972	2.799288492	5.196043505	5.74E-07	1.30E-05	5.662044212
KIF1C	-0.963490998	4.394895217	-5.195460527	5.76E-07	1.30E-05	5.659451917
ZNF471	-2.187332281	-2.244922844	-5.193797047	5.80E-07	1.31E-05	5.652056175
HS6ST3	-3.844300248	-4.850440552	-5.191905526	5.85E-07	1.32E-05	5.643648658
ILF2	0.730070918	6.145030157	5.190705661	5.89E-07	1.33E-05	5.638316594
INCENP	1.025935254	3.20931084	5.188943508	5.94E-07	1.34E-05	5.630487398
STC2	2.776489408	0.594118756	5.188606702	5.94E-07	1.34E-05	5.628991201
EPN1	-0.88510061	3.71464819	-5.18841868	5.95E-07	1.34E-05	5.628155979
RAET1L	4.256281978	1.043614379	5.183710672	6.08E-07	1.36E-05	5.607249414
EIF2AK3	-0.915451053	2.662782964	-5.183278229	6.09E-07	1.36E-05	5.605329781
TFAP2A	2.883547493	2.250909467	5.183254188	6.09E-07	1.36E-05	5.605223062
OAS3	1.506941985	4.509797408	5.18164349	6.14E-07	1.37E-05	5.598074151
ACSM5	-2.77852398	-4.930263323	-5.180230875	6.18E-07	1.38E-05	5.591805731
NUDCD1	0.931993913	2.456318677	5.180093055	6.18E-07	1.38E-05	5.591194224
RHBDF2	1.205574594	3.26657053	5.178439892	6.23E-07	1.39E-05	5.583860098
SLC5A5	-4.323691272	-2.313684829	-5.174763732	6.34E-07	1.41E-05	5.567557191
NAA60	-0.703814087	2.394267278	-5.172205079	6.41E-07	1.42E-05	5.556215121
NBAS	-0.645674798	2.529688102	-5.171456022	6.44E-07	1.43E-05	5.55289545
NXT1	0.845900305	4.067101435	5.170256884	6.47E-07	1.43E-05	5.547581839
RGS11	-2.387751805	-1.624637067	-5.168770314	6.52E-07	1.44E-05	5.540995799
NSG2	-3.075940583	-5.85611429	-5.167383196	6.56E-07	1.45E-05	5.534851604
NISCH	-0.89907502	3.046738852	-5.164682307	6.64E-07	1.47E-05	5.522891545
EPB41L4A	-1.912732312	-0.240859086	-5.16373423	6.67E-07	1.47E-05	5.518694354
NATD1	-1.216963521	1.372404499	-5.163447509	6.68E-07	1.47E-05	5.517425136
ITIH6	3.118191309	-3.719673512	5.163269845	6.68E-07	1.47E-05	5.516638701
SLC4A11	2.325674499	2.344890516	5.155607168	6.93E-07	1.52E-05	5.482738352
SNAI3	-1.490367059	-0.815066198	-5.153872403	6.98E-07	1.53E-05	5.475068678
PRRX2	2.261493261	2.334990266	5.151550531	7.06E-07	1.55E-05	5.464806254
NDUFA10	-0.709859705	3.155238639	-5.149792529	7.11E-07	1.56E-05	5.457038312
RBM5	-0.836028805	2.612417133	-5.149732831	7.12E-07	1.56E-05	5.456774563
CCN4	2.502051647	0.425188138	5.149501775	7.12E-07	1.56E-05	5.455753768
PLAC9	-1.876241397	0.823685976	-5.148090903	7.17E-07	1.57E-05	5.449521312
CDHR3	-2.074683258	-1.26992389	-5.146344833	7.23E-07	1.58E-05	5.441809859
ITPR1	-1.526433842	0.669049117	-5.135840061	7.59E-07	1.65E-05	5.395456124
TCEA3	-1.740015205	2.705835182	-5.135365244	7.60E-07	1.65E-05	5.393362558
SCNM1	0.784877993	2.769732679	5.133793262	7.66E-07	1.66E-05	5.386432377
PAFAH1B3	1.228792	3.818992271	5.131616033	7.74E-07	1.68E-05	5.376836486
H2BC10	3.639388819	-2.456993252	5.13151137	7.74E-07	1.68E-05	5.376375266
SYT9	-3.024408449	-6.011394131	-5.12667139	7.91E-07	1.71E-05	5.355054551
DHX34	0.762031348	3.113258279	5.1265525	7.92E-07	1.71E-05	5.354531009
H2BU1	2.339729983	-1.279350578	5.12578646	7.95E-07	1.72E-05	5.351157909
CACYBP	0.879714138	3.734075913	5.123858069	8.02E-07	1.73E-05	5.342668265
TAFA2	-1.514594071	-3.476964454	-5.12344612	8.03E-07	1.73E-05	5.34085498
PTTG1IP	-0.830711743	5.740395974	-5.12307634	8.05E-07	1.73E-05	5.339227406
PLP1	-4.081984531	-4.311382758	-5.122265472	8.08E-07	1.74E-05	5.335658696
XPR1	1.203521323	3.232365623	5.121079932	8.12E-07	1.74E-05	5.330441756
MMP1	3.366348286	5.085862903	5.118694427	8.21E-07	1.76E-05	5.319947075
SST	-6.809769812	-4.227510099	-5.117175831	8.27E-07	1.77E-05	5.313268093
LRRC52	-3.253630606	#NAME?	-5.117716236	8.29E-07	1.78E-05	5.311295778
ADGRF4	3.918686812	0.459096152	5.115985674	8.31E-07	1.78E-05	5.308034642
H3C11	3.134608362	-2.176695277	5.114481364	8.37E-07	1.79E-05	5.301421045
SORCS1	-3.465515088	-5.263152886	-5.114313567	8.38E-07	1.79E-05	5.300683424
RGS19	1.180186724	2.734735291	5.113859919	8.39E-07	1.79E-05	5.298689318
GLP2R	-2.671601147	-4.716307328	-5.106964605	8.66E-07	1.85E-05	5.268395424
SLC16A3	1.407480138	2.807220889	5.105078538	8.74E-07	1.86E-05	5.260114379
CAPN7	-0.658759652	2.522537333	-5.104787322	8.75E-07	1.86E-05	5.258835952
HDLBP	-0.842101951	5.641521535	-5.104658495	8.76E-07	1.86E-05	5.258270424
FUT9	-5.653578793	-5.171382001	-5.103891537	8.79E-07	1.86E-05	5.254903832
COL11A1	4.929083014	-0.569061779	5.102942212	8.82E-07	1.87E-05	5.25073724
MAGI3	-1.162978849	1.844640712	-5.098317234	9.01E-07	1.91E-05	5.230446312
UNC79	-1.431096557	-4.040035691	-5.095830868	9.12E-07	1.93E-05	5.219543576
BCL11B	2.164330159	1.497029541	5.094481649	9.17E-07	1.94E-05	5.213628869
NEDD1	0.909743087	2.701853701	5.093804864	9.20E-07	1.94E-05	5.210662413
CEP72	1.353761661	1.414077246	5.087136718	9.49E-07	2.00E-05	5.181450295
LURAP1	-2.024156277	-1.484549792	-5.087009101	9.49E-07	2.00E-05	5.180891497
MCEE	-0.86386378	1.818253334	-5.086750387	9.50E-07	2.00E-05	5.179758697
THRB	-2.172176171	0.54488519	-5.084723219	9.59E-07	2.01E-05	5.170884045
NEGR1	-2.271809867	-1.742798006	-5.082519887	9.69E-07	2.03E-05	5.161241114
ARL6IP6	1.007513322	3.073513677	5.082289903	9.70E-07	2.03E-05	5.160234761
PTGER3	-2.920265932	-1.549660671	-5.080961545	9.76E-07	2.04E-05	5.154422845
CENPO	1.098260697	1.549394957	5.079563906	9.82E-07	2.05E-05	5.148309014
YIF1B	0.928315137	3.079505989	5.078874251	9.85E-07	2.06E-05	5.145292642
SPTBN4	-2.000536814	-3.104498869	-5.077696449	9.91E-07	2.07E-05	5.140141937
RCAN2	-2.015875972	1.365225944	-5.077347121	9.92E-07	2.07E-05	5.138614439
VEGFD	-2.544140471	-2.409021936	-5.074046872	1.01E-06	2.10E-05	5.124187358
UQCRC1	-0.769691306	5.589183435	-5.073286547	1.01E-06	2.10E-05	5.120864562
CD300LF	1.829062671	-0.758721872	5.072971988	1.01E-06	2.10E-05	5.119489976
GRINA	0.89565592	6.209900145	5.065146677	1.05E-06	2.18E-05	5.085314394
CSTL1	3.327001329	-3.235641519	5.064047106	1.05E-06	2.18E-05	5.080515329
ELOVL3	2.951877994	-2.634142091	5.062424575	1.06E-06	2.20E-05	5.073435215
GNB1L	1.333649768	-0.128174397	5.057202651	1.09E-06	2.25E-05	5.050660037
GTF2IRD2	-1.165656473	-1.727374656	-5.057028603	1.09E-06	2.25E-05	5.049901231
CSTF3	0.67531023	2.791078236	5.055871972	1.09E-06	2.26E-05	5.044859109
ZNF852	-1.185955577	-0.915412242	-5.054396323	1.10E-06	2.27E-05	5.038427516
KCTD8	-4.305900561	-6.198464374	-5.052714628	1.11E-06	2.29E-05	5.031099559
NAXD	-0.871218535	3.658502996	-5.0501056	1.12E-06	2.31E-05	5.019734319
HIF3A	-3.271510844	-1.273841358	-5.049660239	1.13E-06	2.31E-05	5.017794709
SPRED3	1.458087138	-1.008936319	5.048890878	1.13E-06	2.32E-05	5.014444321
SP8	4.655656306	-4.048133933	5.048756824	1.13E-06	2.32E-05	5.013860585
WDTC1	-0.797886783	4.08315896	-5.045641103	1.15E-06	2.35E-05	5.000296472
CARD14	2.10354096	0.356148809	5.039811537	1.18E-06	2.41E-05	4.974934361
ASB1	-0.760314927	1.543618303	-5.035414326	1.20E-06	2.45E-05	4.955818167
PAEP	4.836585766	-3.658479374	5.034394963	1.21E-06	2.46E-05	4.951388402
TSC22D3	-1.821556672	3.724389541	-5.031474275	1.22E-06	2.49E-05	4.93869987
DIXDC1	-1.431454472	0.673555018	-5.030731688	1.23E-06	2.50E-05	4.935474666
DENND2B	-1.055716758	2.481929588	-5.030721407	1.23E-06	2.50E-05	4.935430014
DMXL1	-0.914636456	1.749188549	-5.029097726	1.24E-06	2.51E-05	4.928379284
HTR1F	2.474260854	-5.106248611	5.028015898	1.24E-06	2.52E-05	4.923682449
PNPT1	0.809651855	3.070010994	5.026568062	1.25E-06	2.54E-05	4.917397727
GGN	1.193535292	-1.160567635	5.023801386	1.27E-06	2.57E-05	4.905391951
RANBP3L	-3.244033853	-3.894454822	-5.021765517	1.28E-06	2.59E-05	4.896560572
FMO5	-3.105663195	0.320133402	-5.018136249	1.30E-06	2.63E-05	4.880823768
KCNB1	-3.283669601	-4.471784893	-5.016706563	1.31E-06	2.64E-05	4.874626844
PMM1	-1.160439926	1.566324084	-5.011858049	1.34E-06	2.70E-05	4.853620854
CILP2	2.762905252	-1.360212158	5.011784896	1.34E-06	2.70E-05	4.853304034
CSTF2	0.908860906	3.301917626	5.010960794	1.34E-06	2.70E-05	4.849735181
THY1	1.882678293	3.142905204	5.010056376	1.35E-06	2.71E-05	4.845819009
OSM	2.373023998	-1.034657236	5.008872679	1.35E-06	2.72E-05	4.840694338
MMP9	2.851554121	3.030947008	5.008649502	1.36E-06	2.72E-05	4.839728222
RAP1GAP2	-1.579958852	2.708589391	-5.004161212	1.38E-06	2.78E-05	4.820305504
AK9	-1.293321902	-1.059041917	-5.002097433	1.40E-06	2.80E-05	4.811378996
NR2F2	-1.773004353	2.98347491	-5.001585706	1.40E-06	2.80E-05	4.809166031
LIMK1	1.101227624	3.214335352	5.001543168	1.40E-06	2.80E-05	4.808982083
THOP1	0.882477401	2.615960156	4.999793725	1.41E-06	2.82E-05	4.801417938
IDH2	-1.314503449	5.447095683	-4.999586175	1.41E-06	2.82E-05	4.800520673
MBOAT4	-1.731202374	-2.585978554	-4.998456259	1.42E-06	2.83E-05	4.795636398
SLC30A9	-0.699231	3.029041057	-4.996935418	1.43E-06	2.85E-05	4.789063567
TNS4	3.817935866	4.899896185	4.994573106	1.45E-06	2.87E-05	4.778856975
BMP1	1.337137664	2.979285416	4.99428619	1.45E-06	2.88E-05	4.777617569
BGN	2.303287713	6.86959624	4.993612027	1.45E-06	2.88E-05	4.774705564
HAPLN3	1.518432544	1.61855972	4.992981102	1.46E-06	2.89E-05	4.771980591
UTP18	0.758170938	3.573061292	4.99216685	1.46E-06	2.89E-05	4.768464199
NSUN5	0.887081903	3.108929455	4.99216468	1.46E-06	2.89E-05	4.768454824
ZKSCAN3	-0.963723778	0.197138917	-4.989127276	1.48E-06	2.93E-05	4.75534139
GABRA1	-2.86025526	-8.509866198	-4.988168687	1.49E-06	2.94E-05	4.751204087
SLC7A14	-2.21516925	-6.908877497	-4.98684797	1.50E-06	2.95E-05	4.745504794
GPRC5C	-2.410907238	2.136204786	-4.98585102	1.50E-06	2.96E-05	4.741203398
SPINDOC	1.108485817	2.592300451	4.980639465	1.54E-06	3.03E-05	4.71872824
MOV10L1	1.935593838	-3.466826213	4.980396309	1.54E-06	3.03E-05	4.717680041
STRIP2	2.139328644	0.250059241	4.97955788	1.55E-06	3.04E-05	4.714066024
NMI	1.044152383	3.186307724	4.978147564	1.56E-06	3.05E-05	4.70798793
EPOP	1.753094966	1.29225071	4.97636025	1.57E-06	3.08E-05	4.700286914
ANKDD1A	-1.044587024	-0.328052775	-4.975475374	1.58E-06	3.09E-05	4.696474999
REP15	-2.235943348	-2.084165426	-4.975030446	1.58E-06	3.09E-05	4.694558507
GKN2	-6.775781904	-5.126081832	-4.973818844	1.59E-06	3.10E-05	4.689340273
HIPK2	-1.265118491	3.084006147	-4.970600961	1.61E-06	3.14E-05	4.675485798
CCDC167	0.916812885	3.939380836	4.970053047	1.61E-06	3.15E-05	4.673127435
ADHFE1	-2.520003611	-1.283625444	-4.968708557	1.62E-06	3.16E-05	4.667341236
HPGD	-3.210623416	1.541098093	-4.965250571	1.65E-06	3.21E-05	4.652464661
DNAJC28	-1.275352612	-1.479264015	-4.964382888	1.66E-06	3.22E-05	4.648733017
FBXO39	2.528508115	-2.459263286	4.963434845	1.66E-06	3.23E-05	4.644656323
LSM12	0.722827912	2.471785569	4.963000821	1.67E-06	3.23E-05	4.642790165
CTPS1	1.139374025	2.806014124	4.96261075	1.67E-06	3.24E-05	4.641113095
GNPDA1	0.773463505	3.236948059	4.961024598	1.68E-06	3.26E-05	4.634294602
LDHD	-2.387609127	1.182813688	-4.959506262	1.69E-06	3.27E-05	4.627769154
RERE	-0.954052776	3.737756813	-4.95938637	1.69E-06	3.27E-05	4.627253951
TOB2	-0.819199957	4.22399582	-4.958226353	1.70E-06	3.29E-05	4.622269565
TMEM201	0.913146132	2.627519156	4.956899351	1.71E-06	3.30E-05	4.616568743
CMSS1	1.164835036	1.937464913	4.956196929	1.72E-06	3.31E-05	4.613551582
RHOV	3.266912363	3.307985105	4.954817756	1.73E-06	3.33E-05	4.607628461
ADORA2B	2.464845566	1.676005324	4.954262347	1.73E-06	3.33E-05	4.6052435
MAPKAPK3	-0.933601568	3.250826734	-4.954170382	1.73E-06	3.33E-05	4.604848617
GAS2L3	1.399720821	0.888051538	4.953651104	1.74E-06	3.33E-05	4.60261901
SPP1	3.818052723	4.554264932	4.953494782	1.74E-06	3.33E-05	4.601947852
FABP3	-1.871526872	1.516746182	-4.9504626	1.76E-06	3.38E-05	4.588932481
BCL2L2	-0.845752682	3.210816548	-4.949498267	1.77E-06	3.39E-05	4.584794415
APLP1	-2.828733937	0.1026486	-4.946724563	1.79E-06	3.43E-05	4.572895475
GPRASP1	-1.424394752	-0.992886375	-4.945956182	1.80E-06	3.44E-05	4.569600069
RTN4R	1.620774424	1.356425912	4.944528185	1.81E-06	3.45E-05	4.56347674
YWHAG	0.902629235	5.767320144	4.941070896	1.84E-06	3.50E-05	4.548657158
ZNF267	0.896737593	1.713448783	4.939515746	1.85E-06	3.53E-05	4.541993572
ITGA8	-2.416897208	-0.016939397	-4.939341859	1.85E-06	3.53E-05	4.541248592
TXNIP	-2.062781822	6.345610708	-4.938852257	1.86E-06	3.53E-05	4.5391511
NWD1	-2.840704493	-2.667419737	-4.936669227	1.88E-06	3.56E-05	4.529800721
MRPL47	0.859711124	4.794069875	4.936490913	1.88E-06	3.56E-05	4.529037103
TRARG1	-2.863640349	-6.885235284	-4.933147867	1.91E-06	3.61E-05	4.5147245
CRLF3	0.725135047	2.463888936	4.932242677	1.91E-06	3.62E-05	4.510850354
GABARAPL1	-1.352259944	3.22352123	-4.932102424	1.91E-06	3.62E-05	4.510250131
TOR1AIP1	-0.673341828	2.809049942	-4.929530402	1.94E-06	3.66E-05	4.499245196
LDB3	-2.149175563	-2.039034839	-4.927373934	1.96E-06	3.69E-05	4.490021603
WIPF3	-2.318101074	-0.214745078	-4.924029489	1.99E-06	3.74E-05	4.475722798
MYZAP	-2.834942967	-0.753772123	-4.922456043	2.00E-06	3.76E-05	4.468998214
CYB5A	-1.303188658	1.729201151	-4.922111713	2.00E-06	3.77E-05	4.46752683
CDC25A	1.449161588	1.137893534	4.921542845	2.01E-06	3.77E-05	4.465096132
TBC1D9	-1.300054629	2.482231565	-4.921063247	2.01E-06	3.78E-05	4.463047031
IQANK1	1.966679146	3.803360312	4.920600025	2.02E-06	3.78E-05	4.461068042
LMBRD1	-0.860864532	4.099630443	-4.917857992	2.04E-06	3.82E-05	4.449356309
PPP1R12C	-0.799960206	2.886349569	-4.917433478	2.04E-06	3.83E-05	4.447543568
MED30	0.959155935	3.094676276	4.916868566	2.05E-06	3.83E-05	4.445131489
HMGN4	0.748377251	4.695301571	4.914257423	2.07E-06	3.88E-05	4.433985031
MDH1	-0.635493918	4.197505023	-4.912257884	2.09E-06	3.91E-05	4.425452395
DKK2	2.428167095	-1.788831819	4.911590965	2.10E-06	3.91E-05	4.422607027
NEXMIF	-3.441979678	-5.047679907	-4.909551844	2.12E-06	3.95E-05	4.413909046
KCTD5	0.717892232	3.762046513	4.907791759	2.13E-06	3.97E-05	4.406403483
AGO4	-0.793308288	2.040199614	-4.90292074	2.18E-06	4.06E-05	4.385642424
MPLKIP	0.88733208	1.710617016	4.902503128	2.19E-06	4.06E-05	4.383863213
GUCA2B	-6.004852321	-5.531014197	-4.902253396	2.19E-06	4.06E-05	4.382799302
TNFSF11	2.258763133	-1.642119618	4.897919749	2.23E-06	4.14E-05	4.364343494
EBNA1BP2	0.704501439	4.010155055	4.893184381	2.28E-06	4.22E-05	4.344190871
FAM149A	-2.326717109	-0.455472413	-4.892913646	2.28E-06	4.22E-05	4.343039129
RALY	0.585520358	4.259264091	4.892767921	2.28E-06	4.22E-05	4.342419214
PTCHD1	-2.533352769	-4.388462137	-4.892576703	2.28E-06	4.22E-05	4.341605797
MZT1	0.982334188	3.519354472	4.892178131	2.29E-06	4.22E-05	4.339910391
CST1	4.099115738	3.492769318	4.891023371	2.30E-06	4.24E-05	4.334998981
DUSP10	1.47741883	2.04618938	4.885933146	2.35E-06	4.33E-05	4.313359683
C7	-4.319915436	-0.936114753	-4.884481241	2.37E-06	4.35E-05	4.307190524
CSE1L	0.856083646	5.53067042	4.884452056	2.37E-06	4.35E-05	4.307066531
KIAA0232	-0.925312882	2.655496587	-4.88102457	2.41E-06	4.41E-05	4.292508639
ACADM	-0.969950731	2.853407547	-4.880769011	2.41E-06	4.41E-05	4.291423487
LRRC2	-2.765593014	-3.373136153	-4.880722102	2.41E-06	4.41E-05	4.291224308
GTF2H3	0.742413991	2.967417518	4.878381216	2.43E-06	4.46E-05	4.281286514
HOMER2	-2.657839283	0.117908271	-4.877473536	2.44E-06	4.47E-05	4.277434094
RAB42	1.424448257	-0.315336825	4.873400892	2.49E-06	4.55E-05	4.26015542
KIAA1109	-0.903568558	2.012280289	-4.872917902	2.49E-06	4.55E-05	4.258107001
GPR19	1.800785689	-1.034499354	4.871411809	2.51E-06	4.58E-05	4.25172045
CDC123	0.80025602	4.448073263	4.870916266	2.52E-06	4.58E-05	4.249619438
PUS1	0.849188987	1.969411134	4.870344561	2.52E-06	4.59E-05	4.24719571
SNRPC	0.788243784	5.353273735	4.869762752	2.53E-06	4.60E-05	4.24472937
CCL20	3.521276424	3.385208355	4.86926248	2.53E-06	4.61E-05	4.242608848
TOPBP1	0.9739446	3.638291891	4.864186293	2.59E-06	4.70E-05	4.221101503
COL24A1	2.233791014	-2.223711456	4.864180321	2.59E-06	4.70E-05	4.22107621
RFC5	0.92471025	2.714022495	4.86326434	2.60E-06	4.72E-05	4.217197087
ABL1	-0.828979114	4.391537616	-4.861934533	2.62E-06	4.74E-05	4.211566414
CCDC186	-1.084984977	2.50777683	-4.858581036	2.66E-06	4.81E-05	4.197372178
TREM2	2.347729324	1.713744964	4.858197413	2.66E-06	4.81E-05	4.195748902
DPP6	-2.606069097	-5.858032781	-4.858149763	2.66E-06	4.81E-05	4.195547279
SMC2	0.980859632	3.177930888	4.856636143	2.68E-06	4.83E-05	4.189143477
RAD18	0.84287217	1.417896347	4.856536118	2.68E-06	4.83E-05	4.188720347
AIFM3	1.745933486	-1.860739572	4.854698283	2.70E-06	4.87E-05	4.180947003
FNDC1	2.891844256	0.799805901	4.849562987	2.77E-06	4.97E-05	4.159238426
COL4A3	-2.353615718	-2.846055474	-4.848804739	2.78E-06	4.98E-05	4.156034532
MCM3	1.024510424	5.068181994	4.848715916	2.78E-06	4.98E-05	4.155659246
GRIN2D	2.899813585	2.060964372	4.844898755	2.82E-06	5.06E-05	4.139536219
CERT1	-0.744805223	2.091079395	-4.844758887	2.83E-06	5.06E-05	4.13894562
VIPR2	-2.524246317	-4.207008372	-4.842910635	2.85E-06	5.10E-05	4.131142543
DHRS7	-1.152963722	3.50187129	-4.842371892	2.86E-06	5.11E-05	4.12886846
ENPP3	-2.295958526	-3.897639141	-4.841714788	2.86E-06	5.11E-05	4.126095028
C21orf62	-2.073947744	-5.010109833	-4.841617395	2.86E-06	5.11E-05	4.125683986
FBXW11	-0.737443321	3.031148208	-4.838182251	2.91E-06	5.19E-05	4.111190153
CDH13	2.030629287	1.406511585	4.837834662	2.91E-06	5.19E-05	4.109724014
GFRA2	-2.09488189	-3.79267398	-4.837808349	2.91E-06	5.19E-05	4.109613028
CRYBG2	2.797099172	2.330615271	4.837299441	2.92E-06	5.19E-05	4.10746659
NUCB2	-1.140951778	2.394439785	-4.835249995	2.95E-06	5.24E-05	4.098824298
PRKAB2	-0.961038768	2.764717815	-4.834539136	2.96E-06	5.25E-05	4.095827329
AP1S1	1.026902829	4.295222115	4.833511778	2.97E-06	5.27E-05	4.091496597
PDPK1	-0.632453202	1.802266648	-4.833357314	2.97E-06	5.27E-05	4.090845528
PTGES3	0.692116607	6.330430905	4.833103205	2.97E-06	5.27E-05	4.089774492
CCT3	0.678354817	5.85272037	4.832674485	2.98E-06	5.27E-05	4.087967582
EIF4EBP2	-0.73475868	4.698216745	-4.831254057	3.00E-06	5.30E-05	4.081981828
NEDD4L	-1.408325264	2.344036802	-4.830606466	3.01E-06	5.31E-05	4.07925329
NECAB3	-0.996252051	2.162915706	-4.829943233	3.02E-06	5.32E-05	4.076459132
FOXP1	-1.139141349	2.439305201	-4.829325192	3.02E-06	5.33E-05	4.07385563
EIF4B	-0.704861519	5.470468634	-4.829151798	3.03E-06	5.33E-05	4.073125248
IQCF6	-4.749643597	-7.334217748	-4.827630639	3.05E-06	5.36E-05	4.066718597
MARVELD3	1.465069323	1.420316203	4.827139456	3.05E-06	5.37E-05	4.064650213
TESMIN	2.022935	0.17370583	4.824709728	3.09E-06	5.42E-05	4.054420906
PI16	-4.170883108	-2.21770923	-4.824649445	3.09E-06	5.42E-05	4.054167162
HES4	1.631683367	3.784739954	4.824276129	3.09E-06	5.42E-05	4.052595837
IER5L	1.166221063	2.984076483	4.823762629	3.10E-06	5.43E-05	4.050434617
SLC5A12	3.22092313	-1.96062154	4.823088539	3.11E-06	5.44E-05	4.047597766
ATP8A1	-2.536792185	0.416329511	-4.82241414	3.12E-06	5.45E-05	4.044759918
EIF3L	-0.855437134	4.689692467	-4.821995761	3.12E-06	5.46E-05	4.042999544
CNOT9	0.58113378	3.275736304	4.820741828	3.14E-06	5.48E-05	4.037724179
PGGT1B	-0.685306751	1.275432734	-4.819467687	3.16E-06	5.51E-05	4.032364864
ODF2	0.732445413	2.836878877	4.818216956	3.18E-06	5.53E-05	4.02710506
PSAPL1	-4.809078875	-2.689038041	-4.817423259	3.19E-06	5.55E-05	4.023767797
OR6F1	-2.203865409	#NAME?	-4.812166583	3.30E-06	5.71E-05	4.021491225
ST20	1.142266675	0.598621005	4.816477669	3.20E-06	5.56E-05	4.019792409
HSD17B4	-0.683811718	3.245466354	-4.814968749	3.22E-06	5.59E-05	4.013449935
ATXN7	-0.698513475	1.94071848	-4.81496574	3.22E-06	5.59E-05	4.01343729
MMP14	1.428893875	5.876246101	4.811082503	3.28E-06	5.68E-05	3.997121732
FAM114A2	-0.681779566	1.281309921	-4.810474191	3.29E-06	5.69E-05	3.994566788
CCDC125	-0.952042393	0.379515424	-4.810338021	3.29E-06	5.69E-05	3.993994903
CTDSPL	-0.885874018	3.501748065	-4.809148269	3.31E-06	5.71E-05	3.988998701
TOM1L2	-1.249784456	3.459334195	-4.808250747	3.32E-06	5.73E-05	3.9852303
KIAA0513	-1.520493586	1.181445731	-4.806949103	3.34E-06	5.76E-05	3.979766069
C4orf46	1.057283097	1.872955945	4.806528881	3.34E-06	5.76E-05	3.978002238
FAM174B	-1.813862248	1.213184425	-4.804408883	3.38E-06	5.81E-05	3.969105597
PCSK2	-3.409262385	-5.156450194	-4.802872058	3.40E-06	5.84E-05	3.962658121
UMOD	-2.90802587	-7.9841623	-4.800546004	3.43E-06	5.90E-05	3.952902553
CTSV	2.310524399	2.050590856	4.797539385	3.48E-06	5.97E-05	3.940297985
PAQR4	1.198217748	2.964616977	4.797369962	3.48E-06	5.97E-05	3.939587895
MTMR10	-0.831301521	2.064611542	-4.795220628	3.52E-06	6.02E-05	3.93058122
COQ8A	-1.451601515	2.424337799	-4.795132616	3.52E-06	6.02E-05	3.930212472
UNC13B	-1.459662946	2.874846273	-4.794047365	3.53E-06	6.04E-05	3.92566601
LYVE1	-2.311153524	-0.628109161	-4.793936702	3.54E-06	6.04E-05	3.925202453
SPCS3	-0.740659784	4.220847507	-4.793606726	3.54E-06	6.04E-05	3.923820254
IFI27L2	1.374370462	3.139082133	4.791230215	3.58E-06	6.10E-05	3.913867718
ACTB	0.899699735	11.05720766	4.788020087	3.63E-06	6.18E-05	3.900430049
OSCAR	1.699656413	0.139805346	4.786885809	3.65E-06	6.21E-05	3.895683575
SLC2A12	-2.543120892	0.749459856	-4.786721612	3.65E-06	6.21E-05	3.89499655
GDF7	-2.112048232	-3.256294755	-4.785991128	3.66E-06	6.22E-05	3.891940313
SCN4A	-2.185779907	-5.007851134	-4.783145366	3.71E-06	6.29E-05	3.880037454
IP6K3	-2.658084563	-3.604394473	-4.783083644	3.71E-06	6.29E-05	3.879779353
ZC3H6	-1.103490129	0.471842406	-4.781911536	3.73E-06	6.32E-05	3.874878433
AIMP2	0.894204696	3.227477774	4.779602444	3.77E-06	6.38E-05	3.865226136
NOP2	0.876130127	3.564163044	4.779289203	3.77E-06	6.38E-05	3.863917023
NFIX	-1.192850641	4.352044133	-4.777622007	3.80E-06	6.42E-05	3.856950484
VAMP2	-1.00289583	3.722773782	-4.776011083	3.82E-06	6.46E-05	3.850220843
FHL1	-2.350797981	2.205654431	-4.775291568	3.84E-06	6.46E-05	3.847215621
TWIST1	2.320958687	0.950943852	4.775193105	3.84E-06	6.46E-05	3.846804396
PSMG3	0.932653801	3.271332314	4.775126309	3.84E-06	6.46E-05	3.846525426
FAM83H	1.417946401	5.783072261	4.774798147	3.85E-06	6.47E-05	3.845154933
SLC25A18	-1.119267088	-2.725094454	-4.773645272	3.86E-06	6.49E-05	3.840340787
RYR2	-2.343131942	-2.357067694	-4.772702532	3.88E-06	6.52E-05	3.836404772
CHST1	2.339041367	0.774850808	4.769743757	3.93E-06	6.59E-05	3.824055497
MMD	1.279073596	2.263698211	4.768936078	3.95E-06	6.61E-05	3.820685438
ACAN	2.519087953	-1.339688119	4.768531967	3.95E-06	6.62E-05	3.818999435
CXCL6	3.190394414	1.167625139	4.765009813	4.01E-06	6.71E-05	3.804309194
TRIM3	-0.752903171	0.712554836	-4.76352269	4.04E-06	6.75E-05	3.798109169
PPM1G	0.626627627	5.001284931	4.75929366	4.12E-06	6.87E-05	3.780485809
GJB3	2.498797878	3.911047291	4.758162506	4.14E-06	6.90E-05	3.775774051
LAMC2	2.35901783	5.430833289	4.757682068	4.14E-06	6.91E-05	3.773773071
UQCRC2	-0.664227573	4.721773205	-4.757152905	4.15E-06	6.92E-05	3.771569334
INPP5A	-0.823490564	2.686087537	-4.756372861	4.17E-06	6.94E-05	3.768321129
MIS18BP1	0.825916763	2.421088705	4.755753591	4.18E-06	6.95E-05	3.765742694
MFSD2A	1.961252649	2.154693156	4.755044783	4.19E-06	6.97E-05	3.762791769
SEC14L6	-2.242787114	-3.977374149	-4.754102766	4.21E-06	6.99E-05	3.758870465
GPT	-2.347919068	-0.12237902	-4.753862164	4.21E-06	6.99E-05	3.757869012
PSMC4	0.701217757	5.110344916	4.753386751	4.22E-06	7.00E-05	3.755890324
PHKB	-0.780929722	2.838266902	-4.752828458	4.23E-06	7.01E-05	3.753566882
B3GNT5	1.53384137	3.2376147	4.751672704	4.25E-06	7.04E-05	3.748757653
FKBP5	-1.946269737	2.894112019	-4.751091622	4.27E-06	7.05E-05	3.746340041
SIK3	-0.658804711	2.314220084	-4.751062946	4.27E-06	7.05E-05	3.746220738
GIN1	-0.647711628	0.094495677	-4.74974823	4.29E-06	7.08E-05	3.740751674
EPHA5	-3.108429901	-6.615595927	-4.747819081	4.33E-06	7.13E-05	3.732728729
HADHA	-0.548689385	5.508802754	-4.74650508	4.35E-06	7.17E-05	3.727265487
FANCG	0.933108583	2.283401257	4.746285569	4.36E-06	7.17E-05	3.726352933
EPM2A	-1.085086273	-0.384834222	-4.745886924	4.36E-06	7.18E-05	3.724695771
ZNF710	-0.818168154	2.98211643	-4.743407942	4.41E-06	7.25E-05	3.71439304
DEPTOR	-2.522381132	2.100867198	-4.742323141	4.43E-06	7.28E-05	3.709885863
RNASE2	2.572163072	-0.919133323	4.741527432	4.45E-06	7.29E-05	3.706580324
RD3	-2.605496476	-6.727772114	-4.740775051	4.46E-06	7.31E-05	3.703455164
PLP2	1.106566647	7.390371261	4.740270844	4.47E-06	7.32E-05	3.701361054
ANGPTL1	-2.664839146	-1.419274165	-4.738204933	4.51E-06	7.38E-05	3.692782546
LAIR2	3.309527253	-2.330483006	4.737999684	4.52E-06	7.38E-05	3.691930423
HADH	-1.010860772	3.748150787	-4.736848544	4.54E-06	7.41E-05	3.687151816
VPS13D	-0.904694429	2.436937982	-4.736363744	4.55E-06	7.42E-05	3.68513958
PRRG3	-2.212037645	-1.84988536	-4.734153097	4.59E-06	7.49E-05	3.675965962
APOOL	-0.843948971	2.459806968	-4.733823406	4.60E-06	7.49E-05	3.674598111
SLC2A1	2.406354057	5.861396403	4.732935165	4.62E-06	7.51E-05	3.670913257
NR2C2AP	0.825968462	2.928395709	4.730777531	4.66E-06	7.58E-05	3.661964547
SEMA5B	1.833316767	-1.503037282	4.729295293	4.69E-06	7.62E-05	3.655818832
CCDC34	1.318043869	1.760062281	4.728341852	4.71E-06	7.65E-05	3.651866411
RELL1	-1.25186041	2.153249051	-4.726944604	4.74E-06	7.69E-05	3.646075327
GNAQ	-0.819183854	3.959385382	-4.721162783	4.86E-06	7.88E-05	3.622125717
TNFRSF18	2.475494685	1.502876101	4.720434146	4.88E-06	7.89E-05	3.619109128
MAN2B2	-0.834667558	2.869435173	-4.719872515	4.89E-06	7.90E-05	3.616784195
CTLA4	1.88775883	-0.03623941	4.719598823	4.89E-06	7.90E-05	3.615651295
TMEM232	-1.452674586	-4.578608304	-4.719580829	4.89E-06	7.90E-05	3.615576817
MMP13	4.635761957	-0.093187666	4.717930022	4.93E-06	7.95E-05	3.608744675
TAS2R38	4.227968643	-3.768543135	4.715689315	4.98E-06	8.03E-05	3.599474064
IL1A	3.904971058	0.886009816	4.714569905	5.00E-06	8.06E-05	3.594843927
GOLGA4	-1.071221986	3.821536794	-4.713249681	5.03E-06	8.10E-05	3.589384262
PLLP	-1.93436702	1.288501413	-4.71299196	5.04E-06	8.10E-05	3.588318615
HMGB2	1.17057826	4.852194589	4.712763897	5.04E-06	8.10E-05	3.587375642
APOBEC3B	2.152273135	2.109696455	4.712729295	5.04E-06	8.10E-05	3.587232576
CD300C	1.753762169	-1.32684232	4.712469179	5.05E-06	8.10E-05	3.586157117
ARRB1	-1.864862555	1.50805458	-4.711711619	5.06E-06	8.12E-05	3.583025224
UTS2	3.403471373	-3.479953012	4.709568569	5.11E-06	8.19E-05	3.57416755
PPIL1	0.758928403	4.224010831	4.70932491	5.12E-06	8.19E-05	3.573160654
WNT7B	4.045915349	1.831119379	4.707938043	5.15E-06	8.23E-05	3.567430319
HOXB9	4.025676867	0.374673849	4.706421117	5.18E-06	8.28E-05	3.56116408
APOC1	2.299272861	3.094443954	4.705061889	5.21E-06	8.32E-05	3.555550586
BTBD3	-1.251825071	2.919493612	-4.704023958	5.24E-06	8.35E-05	3.551264866
KRT17	4.955684484	7.350622543	4.702967164	5.26E-06	8.38E-05	3.546901997
KAT2A	0.753299804	4.034589167	4.702662758	5.27E-06	8.38E-05	3.54564543
MOAP1	-0.84651882	2.966112348	-4.702612429	5.27E-06	8.38E-05	3.545437678
GSTA3	-4.906406251	-5.58937317	-4.700421116	5.32E-06	8.45E-05	3.53639399
FZD4	-1.512905394	1.172966714	-4.700014709	5.33E-06	8.46E-05	3.534717077
OR14A2	-1.766696201	#NAME?	-4.694146899	5.53E-06	8.69E-05	3.53199232
C7orf61	2.016949477	-2.400085157	4.699015539	5.35E-06	8.49E-05	3.530594785
CHN1	1.344922767	1.244588426	4.697792119	5.38E-06	8.52E-05	3.52554822
PACRG	-2.776869208	-3.258446588	-4.697746095	5.38E-06	8.52E-05	3.525358394
NUP85	0.674685113	3.045298803	4.697544195	5.38E-06	8.53E-05	3.524525667
TRIB3	1.842027888	2.836265419	4.697190581	5.39E-06	8.53E-05	3.523067266
CAT	-1.068801417	4.163898354	-4.696581873	5.41E-06	8.54E-05	3.520556991
AFF1	-0.886689247	3.067590306	-4.696507356	5.41E-06	8.54E-05	3.520249705
FAM214A	-0.897646994	1.866626225	-4.696465699	5.41E-06	8.54E-05	3.520077925
DYNC2I2	0.979299126	4.298156805	4.69542993	5.43E-06	8.57E-05	3.51580713
TAP1	1.385269281	5.070242241	4.69430002	5.46E-06	8.60E-05	3.511148986
XPA	-0.906174252	2.576169692	-4.6935273	5.48E-06	8.63E-05	3.507963882
PIK3C2G	-4.143780722	-1.436323598	-4.691310666	5.53E-06	8.69E-05	3.498829295
TMEM41A	0.799920677	2.22606739	4.687876438	5.61E-06	8.82E-05	3.484683639
PSME2	0.942037691	4.648936899	4.687500007	5.62E-06	8.82E-05	3.483133596
NUTF2	0.791417988	4.367617903	4.684304411	5.70E-06	8.94E-05	3.46997884
CFL1	0.629161874	7.011794132	4.68265821	5.74E-06	9.00E-05	3.463204905
C11orf54	-1.043132537	1.620631156	-4.680741952	5.79E-06	9.06E-05	3.455322021
LYAR	0.932401503	3.174410404	4.679824164	5.81E-06	9.09E-05	3.451547409
PRLHR	-2.795443844	-7.85599095	-4.678472112	5.85E-06	9.14E-05	3.445987827
TNS2	-1.380609567	2.662981422	-4.67743623	5.87E-06	9.17E-05	3.441729155
TMEM245	-0.812816609	3.303122481	-4.676964109	5.89E-06	9.18E-05	3.439788437
CDS2	-0.705489496	2.139048263	-4.67508458	5.93E-06	9.25E-05	3.432063861
MRPL13	0.755818947	2.950069333	4.673200683	5.98E-06	9.32E-05	3.424323732
PPM1K	-1.128399893	0.395321614	-4.672000226	6.01E-06	9.36E-05	3.419392823
ABI3BP	-2.681236696	-0.192052214	-4.671223553	6.03E-06	9.38E-05	3.416203135
SYPL2	-1.872233729	-2.635962619	-4.668757428	6.10E-06	9.47E-05	3.406077816
TGFBRAP1	-0.679065298	3.100359847	-4.668756254	6.10E-06	9.47E-05	3.406072997
DEFB131A	-3.090634489	-9.232584846	-4.667090578	6.14E-06	9.53E-05	3.399236464
CELA3A	-5.188080727	-5.683963393	-4.666749853	6.15E-06	9.53E-05	3.397838237
SYCE3	2.387087507	-1.585145124	4.66548856	6.18E-06	9.58E-05	3.39266298
FEM1C	-0.855176491	2.937893096	-4.665142525	6.19E-06	9.59E-05	3.391243341
RUVBL2	0.705796829	4.554305079	4.664403924	6.21E-06	9.61E-05	3.388213431
CAPN9	-4.258695628	-1.808873934	-4.662311259	6.27E-06	9.69E-05	3.37963086
TIMM10B	-0.758152875	3.163026594	-4.659859669	6.34E-06	9.78E-05	3.369580019
RNF180	-1.754064044	-1.544288156	-4.65846594	6.37E-06	9.83E-05	3.363867936
ACYP1	0.815303334	2.298245482	4.65396816	6.50E-06	0.000100182	3.345443147
MAMDC2	-2.884984293	-0.611755589	-4.652662202	6.54E-06	0.00010065	3.340095968
ETFBKMT	-0.9980756	-1.201622675	-4.652450803	6.54E-06	0.00010065	3.339230514
EIF4EBP3	-1.228248953	1.314389513	-4.652327649	6.55E-06	0.00010065	3.338726346
SCN7A	-3.186821015	-2.918853278	-4.651810639	6.56E-06	0.000100793	3.336609912
CRTC1	-0.817431199	1.504162719	-4.649170661	6.64E-06	0.000101863	3.325805725
H4C14	2.072676171	-2.408859532	4.648925462	6.64E-06	0.000101889	3.324802483
P2RY6	1.823813414	0.318611583	4.643529018	6.80E-06	0.000104151	3.302733023
LCN6	-3.471805033	-4.968061247	-4.64344859	6.80E-06	0.000104151	3.302404253
MYOCD	-2.903663218	-1.730337185	-4.643052494	6.81E-06	0.000104245	3.300785167
PGC	-8.694762481	0.50021763	-4.642776001	6.82E-06	0.000104286	3.299655038
ZMYND11	-0.747200393	3.869391759	-4.642522321	6.83E-06	0.000104317	3.298618197
C18orf32	-0.815581536	0.041810674	-4.641955152	6.84E-06	0.000104488	3.296300224
ZBTB40	-0.6054839	2.103508453	-4.641705473	6.85E-06	0.000104517	3.295279876
ICOS	1.898409321	-0.940970917	4.640926304	6.87E-06	0.000104785	3.292095968
MRPL9	0.638596882	4.03955864	4.639204022	6.93E-06	0.000105479	3.285059694
TTF2	0.983111844	1.833262581	4.639003649	6.93E-06	0.000105486	3.284241214
VXN	-2.301181501	-4.659195213	-4.638371566	6.95E-06	0.000105677	3.28165947
LARGE1	-1.426946729	0.89428995	-4.638213813	6.96E-06	0.000105677	3.281015172
IFITM3	1.345287945	7.98016312	4.638010196	6.96E-06	0.000105686	3.280183579
BHLHA15	-2.54015134	-0.32036008	-4.634902466	7.05E-06	0.000107021	3.267494778
HMCES	0.815112302	4.144413655	4.633846637	7.09E-06	0.000107422	3.263185347
ARHGAP39	1.176018699	2.020567766	4.633064023	7.11E-06	0.000107699	3.259991551
SRSF2	0.563123299	5.474936001	4.631927087	7.15E-06	0.00010814	3.255352534
INPP5J	-1.697821542	0.084367326	-4.631190377	7.17E-06	0.000108397	3.25234702
MUCL3	-6.504986778	-1.271611805	-4.629250453	7.23E-06	0.000109217	3.244434595
SLC52A2	0.956672489	4.307485418	4.628758553	7.24E-06	0.000109255	3.242428675
F10	-2.05985347	-0.752771527	-4.62873209	7.24E-06	0.000109255	3.242320763
PSMB9	1.693383726	3.687146927	4.628618921	7.25E-06	0.000109255	3.2418593
PPP1R35	0.999484459	3.699595149	4.627759618	7.27E-06	0.000109572	3.238355622
RPL3	-0.622729745	7.807979904	-4.626963856	7.30E-06	0.000109776	3.235111477
PSMA6	0.8601365	1.199757101	4.626959483	7.30E-06	0.000109776	3.235093651
UQCRQ	-0.826230736	5.404092529	-4.626054818	7.33E-06	0.000110097	3.231406058
SNRPD2	0.726106169	5.809598714	4.625915173	7.33E-06	0.000110097	3.230836888
HMGCL	-0.769588268	2.020746773	-4.625553482	7.34E-06	0.000110181	3.229362755
PKP3	1.515647649	5.566187549	4.624745658	7.37E-06	0.000110477	3.226070654
CAPZA3	-4.307798163	-6.153030909	-4.619395376	7.54E-06	0.000112951	3.204278049
EIF3B	0.691814109	4.647224841	4.617504133	7.60E-06	0.000113692	3.196579376
STIP1	0.742127983	5.016526844	4.61750409	7.60E-06	0.000113692	3.1965792
SQLE	1.643191234	4.170867294	4.615981807	7.65E-06	0.000114287	3.190384222
KMT5C	0.886000319	1.721455106	4.615919815	7.65E-06	0.000114287	3.190131978
SMC6	0.875414932	2.218160017	4.615166588	7.68E-06	0.000114521	3.187067314
COL1A1	2.56424395	7.850990089	4.615079695	7.68E-06	0.000114521	3.1867138
BANF1	0.836410666	5.741790924	4.614653085	7.69E-06	0.000114641	3.184978244
RIMS3	-2.081581602	-0.457429921	-4.613182778	7.74E-06	0.000115275	3.178997621
FUS	0.565480077	4.296721285	4.611526957	7.80E-06	0.000116005	3.172264175
COX7C	-0.729651134	5.927188995	-4.61059497	7.83E-06	0.000116378	3.168475046
DMGDH	-1.492436767	-3.410157219	-4.608833559	7.89E-06	0.000117167	3.161315397
IL23A	1.774830783	0.530932592	4.606786659	7.96E-06	0.000118045	3.15299798
CKAP5	0.774393056	4.380430281	4.606726154	7.96E-06	0.000118045	3.152752165
TM4SF19-DYNLT2B	3.051397705	-4.005175201	4.606504349	7.97E-06	0.000118066	3.15185106
PF4V1	3.780289414	-3.542624572	4.605852502	7.99E-06	0.000118304	3.149203057
E2F8	1.346625897	1.970079345	4.604965067	8.02E-06	0.000118662	3.145598496
NCF2	1.782033982	1.675945077	4.602302543	8.11E-06	0.000119927	3.134787147
SAP30L	-0.618001848	2.146522948	-4.601897744	8.13E-06	0.000120042	3.133143862
FOXD1	2.685824089	0.844663708	4.600495519	8.17E-06	0.00012067	3.12745238
CHSY3	1.612556047	-0.865306492	4.599886751	8.20E-06	0.000120877	3.124981875
CLIC6	-3.394926061	1.313899569	-4.599734348	8.20E-06	0.000120877	3.124363432
LIN9	0.934742153	1.43558939	4.59930916	8.22E-06	0.000121004	3.122638127
EFNB1	1.472769839	5.037749046	4.597795366	8.27E-06	0.000121695	3.116496544
INTS7	0.728328258	2.837817301	4.597045547	8.30E-06	0.000121992	3.113455048
ANKRD13D	0.892445537	2.575697771	4.596756637	8.31E-06	0.000122049	3.112283244
EIF5A	0.781115834	6.904749741	4.595653785	8.35E-06	0.000122531	3.107810657
GGH	1.546819671	3.413516123	4.594892722	8.37E-06	0.000122835	3.104724673
CLCC1	-0.702327422	2.081353809	-4.592402698	8.46E-06	0.000124052	3.094630814
ENPEP	1.548963448	-0.056364253	4.592038658	8.48E-06	0.00012415	3.093155455
ADAMDEC1	2.329667762	0.396128802	4.591257944	8.50E-06	0.000124469	3.08999173
ABRACL	1.000405175	4.571852911	4.589873112	8.55E-06	0.000125111	3.084380937
KCNAB1	-1.085011182	-1.272206343	-4.587744607	8.63E-06	0.000126155	3.075759643
TSC2	-0.618092749	3.364932018	-4.586466373	8.68E-06	0.000126748	3.070583782
TPM4	0.761079468	6.320900376	4.584589417	8.75E-06	0.000127596	3.062985589
ZP3	1.743398438	0.605403803	4.584543337	8.75E-06	0.000127596	3.06279908
NIPAL3	-0.764244036	2.125788705	-4.582914466	8.81E-06	0.000128387	3.056207186
CCNG1	-1.086879423	4.327674278	-4.582179633	8.84E-06	0.000128692	3.05323398
MTERF3	0.800180883	3.173177891	4.581287318	8.87E-06	0.000129084	3.049624083
USP54	-1.200996028	2.563258143	-4.580482887	8.90E-06	0.000129429	3.046370194
POLA2	0.976361155	2.292075075	4.579346662	8.95E-06	0.000129958	3.04177497
AAK1	-0.709203542	1.952751163	-4.577466585	9.02E-06	0.000130903	3.034173344
MYORG	-1.748872245	2.798381722	-4.576262402	9.06E-06	0.000131476	3.029305804
ZGRF1	1.018773908	0.124968511	4.575479903	9.09E-06	0.000131815	3.026143326
SEM1	1.093542689	3.143144401	4.574853549	9.12E-06	0.000132014	3.023612214
SF3B6	0.654294007	5.646485905	4.574769466	9.12E-06	0.000132014	3.023272456
CASP5	3.322176622	-1.985760525	4.571906212	9.23E-06	0.000133531	3.011705577
MEX3A	1.997864747	0.502855876	4.570430709	9.29E-06	0.00013427	3.005747092
PEX7	-1.038947319	1.989921534	-4.566279475	9.46E-06	0.000136557	2.988991314
ZNF33B	-0.832970491	1.830549108	-4.565617247	9.48E-06	0.000136839	2.986319439
SLC39A10	1.071663366	2.18432007	4.564254493	9.54E-06	0.00013753	2.980822113
KIAA1549L	2.94732274	-0.522907418	4.56082814	9.68E-06	0.000139389	2.967005926
CCSAP	0.863822237	1.547589317	4.560613097	9.69E-06	0.000139389	2.966139068
GNGT1	4.70312743	-1.15071666	4.560561579	9.69E-06	0.000139389	2.965931402
ERN1	-1.053363722	1.911128686	-4.559582354	9.73E-06	0.000139864	2.961984508
SBSPON	-2.075751634	0.096303232	-4.558448216	9.78E-06	0.000140434	2.957414047
PARD3B	-1.67784985	0.266845242	-4.557375187	9.82E-06	0.000140969	2.953090664
DCSTAMP	3.11789463	-3.949111637	4.556436563	9.86E-06	0.000141426	2.949309468
NME2	0.93445668	4.237986499	4.555001501	9.92E-06	0.000142183	2.943529576
SHOX2	2.818831625	-1.793161435	4.554247643	9.95E-06	0.000142532	2.940493887
H2AC21	3.418601394	-3.675321832	4.553483482	9.99E-06	0.000142828	2.93741711
SNRPF	0.954118836	4.092823167	4.553406542	9.99E-06	0.000142828	2.937107342
TEX2	-0.704681794	2.675121062	-4.552834024	1.00E-05	0.000143069	2.934802481
GORAB	0.679944879	1.437182158	4.55256939	1.00E-05	0.000143123	2.933737185
TMTC2	-1.161345972	1.278553053	-4.551192946	1.01E-05	0.000143853	2.928197032
CCL3	2.079623013	-0.087613508	4.550463403	1.01E-05	0.000144191	2.92526117
SLC25A26	-0.594126742	0.957038776	-4.549568734	1.02E-05	0.000144628	2.921661299
SYT10	-2.890436837	-7.493559657	-4.549399394	1.02E-05	0.000144628	2.92097999
SYCP3	-1.875061109	-2.389900127	-4.548349424	1.02E-05	0.000145165	2.916756065
TMPRSS13	3.318921575	0.356211939	4.546663852	1.03E-05	0.000146058	2.909976766
HUS1B	1.772940402	-2.730191127	4.546552647	1.03E-05	0.000146058	2.909529576
YWHAZ	0.854489838	7.112790666	4.545931219	1.03E-05	0.000146334	2.907030762
ZNF491	-1.417485289	-2.283820346	-4.545114486	1.03E-05	0.000146733	2.903747017
HMGXB4	0.580350046	2.635485314	4.543734549	1.04E-05	0.000147484	2.898199913
ERICH6	1.572763161	-3.48904763	4.542613712	1.05E-05	0.000148076	2.893695311
GAB2	-1.351086708	1.633384571	-4.541938658	1.05E-05	0.00014839	2.890982713
NCAPD2	1.0683932	4.695210164	4.541492892	1.05E-05	0.00014856	2.889191647
EVA1A	2.495066017	-0.351752698	4.540250334	1.06E-05	0.000149196	2.884199835
DPP10	-3.293321492	-6.95012021	-4.540136279	1.06E-05	0.000149196	2.883741686
ZNF132	-1.095894057	-0.32089344	-4.53910268	1.06E-05	0.00014974	2.879590233
TRIM74	-2.160614631	-3.149725151	-4.536372157	1.07E-05	0.000151368	2.868626635
NDUFA5	-0.73051687	2.376934705	-4.535222031	1.08E-05	0.000151994	2.864010191
RHOU	-2.115252999	1.87475038	-4.531542641	1.10E-05	0.000154263	2.849247794
EIF4E3	-1.163517511	1.005192924	-4.53056603	1.10E-05	0.000154787	2.845331023
CEP128	0.953187612	-0.450381117	4.529486365	1.11E-05	0.000155381	2.841001717
CPT2	-0.737165903	2.917460563	-4.527148782	1.12E-05	0.000156675	2.831631104
CNTN3	-3.16770477	-4.734100955	-4.527144372	1.12E-05	0.000156675	2.831613429
H4C5	1.665353853	0.422212655	4.527001911	1.12E-05	0.000156675	2.831042469
ZNF626	-2.13596493	-2.151845656	-4.526008954	1.12E-05	0.000157219	2.827063271
KYNU	2.457377777	-0.40222881	4.52327295	1.13E-05	0.000158929	2.81610249
CEP135	0.857925903	0.683041565	4.523091339	1.14E-05	0.000158935	2.815375114
LAMB2	-1.265960117	4.297020553	-4.522807912	1.14E-05	0.000159009	2.814240003
TXNDC9	0.598962255	3.439040795	4.520831308	1.15E-05	0.000160224	2.806325341
ATP1B3	1.394861219	6.3707071	4.520238001	1.15E-05	0.000160427	2.803950165
PDE2A	-1.666611689	-0.393025556	-4.520185123	1.15E-05	0.000160427	2.803738492
VIP	-2.870333763	-3.198449829	-4.519665713	1.15E-05	0.000160607	2.801659369
GNAO1	-2.014494697	-1.293818439	-4.519416139	1.15E-05	0.000160607	2.800660425
PRKAG2	-0.906135325	1.412717231	-4.519403373	1.15E-05	0.000160607	2.80060933
TRAF2	0.799140929	2.647065724	4.518572703	1.16E-05	0.000161009	2.797284814
NRIP2	-0.957783687	0.081494595	-4.518466031	1.16E-05	0.000161009	2.796857929
TNFRSF9	1.6728494	-1.095893253	4.516253338	1.17E-05	0.000162401	2.788004774
NELFCD	0.738305564	3.976681484	4.515035894	1.17E-05	0.000163118	2.783135133
WDR76	1.065098867	1.575951484	4.513010769	1.18E-05	0.000164206	2.775037148
PPFIBP2	-1.354684221	1.829475535	-4.512940916	1.19E-05	0.000164206	2.774757872
NIFK	0.743977438	4.275940279	4.512745349	1.19E-05	0.000164206	2.773976006
PTPRN2	-3.139191362	0.670409396	-4.512683255	1.19E-05	0.000164206	2.773727765
ADAMTS14	1.726206524	0.661407356	4.512600478	1.19E-05	0.000164206	2.773396837
SELENBP1	-2.759591844	2.573239298	-4.511221411	1.19E-05	0.000165044	2.767884304
FLVCR2	1.591424233	0.029548765	4.510755147	1.20E-05	0.00016525	2.766020809
TECPR1	-0.977999803	1.736187362	-4.509284274	1.20E-05	0.000166157	2.76014323
PTPN12	0.918783558	4.346421861	4.508289584	1.21E-05	0.000166717	2.756169324
NME5	-2.538906264	-3.565468335	-4.50806451	1.21E-05	0.000166717	2.75527022
TAF1A	0.83060119	1.215511102	4.507972543	1.21E-05	0.000166717	2.754902852
TCP11L2	-1.199429147	0.963041143	-4.507749095	1.21E-05	0.000166754	2.754010294
CHI3L1	2.59983828	2.690222313	4.50612051	1.22E-05	0.000167781	2.747505995
ZC3HAV1L	1.035617561	2.341962087	4.505865507	1.22E-05	0.000167841	2.746487722
STAM2	-0.579560216	2.656356265	-4.504505926	1.23E-05	0.000168683	2.741059435
UBE2A	0.620512216	3.762956562	4.504152829	1.23E-05	0.000168813	2.739649865
SATB1	-1.177288087	0.75102733	-4.503580333	1.23E-05	0.000169099	2.737364634
MAPRE1	0.563122969	5.667072256	4.503339041	1.23E-05	0.00016915	2.736401536
SLC28A3	2.639129628	0.763501309	4.499422333	1.25E-05	0.000171807	2.720773988
HSPB6	-2.864189417	1.892410572	-4.499227705	1.26E-05	0.000171807	2.719997707
FJX1	1.801963835	1.986451902	4.499124356	1.26E-05	0.000171807	2.719585507
GJB4	3.190929561	0.20815034	4.498948108	1.26E-05	0.000171811	2.718882567
HERC3	-0.990897463	1.810048732	-4.498564353	1.26E-05	0.000171966	2.717352099
C17orf99	2.353982446	-3.398973005	4.497222606	1.27E-05	0.000172726	2.712001825
XDH	2.5857427	1.382862943	4.497062117	1.27E-05	0.000172726	2.711361951
ADAMTS8	-2.489698857	-1.933378006	-4.497008643	1.27E-05	0.000172726	2.711148753
GPR146	-1.347012542	-1.529028313	-4.495789706	1.27E-05	0.000173404	2.706289459
NXPH4	3.437105905	1.402466586	4.495738377	1.27E-05	0.000173404	2.706084861
RAC2	1.519594399	3.776216438	4.494463342	1.28E-05	0.000174212	2.701003083
ZFP2	-1.488536578	-2.065432268	-4.49320835	1.29E-05	0.000175009	2.696002296
COL2A1	-3.754102516	-3.86113981	-4.493029173	1.29E-05	0.000175016	2.695288415
SLC41A1	-0.820788706	2.818709192	-4.492765734	1.29E-05	0.000175086	2.694238858
CYSTM1	-2.528601634	4.955728226	-4.490563771	1.30E-05	0.000176508	2.685467993
RNF10	-0.529296102	4.998111302	-4.490502385	1.30E-05	0.000176508	2.685223528
SERPINB9	1.470863284	2.744192735	4.488648217	1.31E-05	0.000177762	2.6778407
GALR1	-2.304735283	-7.439307078	-4.488370493	1.31E-05	0.000177844	2.676735082
CELF4	-2.275162543	-4.385557426	-4.487995874	1.32E-05	0.000177937	2.675243809
MROH7	-1.797869622	-3.231981982	-4.48787576	1.32E-05	0.000177937	2.674765682
DNAJB11	0.742059266	3.641240366	4.487741967	1.32E-05	0.000177937	2.674233114
PITPNC1	-1.21112246	1.47075153	-4.485864555	1.33E-05	0.000179218	2.666761365
CNTN2	-2.093962832	-5.103007517	-4.485335545	1.33E-05	0.00017949	2.66465645
CYP27B1	1.585324706	0.059829026	4.482315178	1.35E-05	0.000181651	2.652642227
CPSF3	0.715754367	3.50110909	4.481856111	1.35E-05	0.000181873	2.650816737
DGUOK	0.653467629	4.509115496	4.481409791	1.35E-05	0.000182062	2.649042076
GSN	-1.292393728	5.084909105	-4.481274311	1.35E-05	0.000182062	2.648503409
ITGB3BP	0.721790251	1.254829845	4.480370387	1.36E-05	0.000182625	2.644909735
GLA	0.978779444	3.423468056	4.480163934	1.36E-05	0.000182655	2.644089032
ATP6V0A2	-0.64160579	1.025989815	-4.478054431	1.37E-05	0.000184138	2.63570493
SIX1	2.549111368	-0.494347908	4.477900214	1.37E-05	0.000184138	2.635092127
OR1C1	-2.107437151	#NAME?	-4.469922049	1.43E-05	0.000190448	2.630400627
KRT81	2.812074002	-2.23120895	4.47461606	1.39E-05	0.000186559	2.622045984
KCTD17	1.163058992	1.877220662	4.473995393	1.40E-05	0.000186914	2.619581262
YPEL1	-1.55313873	-2.051677172	-4.473743484	1.40E-05	0.00018698	2.618580983
ADGRG4	-2.681361378	-7.7678723	-4.473517052	1.40E-05	0.000187027	2.617681912
HAUS6	0.799925294	1.816065755	4.472792081	1.40E-05	0.000187465	2.614803571
AKR7A3	-3.657388056	1.908251148	-4.472520662	1.40E-05	0.000187548	2.613726056
HIPK3	-0.861233527	4.188165916	-4.47134714	1.41E-05	0.00018834	2.609067843
STK3	0.843805274	1.305380795	4.469056226	1.42E-05	0.000190023	2.599976996
RTKN2	1.681792568	0.071876503	4.467429679	1.43E-05	0.000191055	2.593524733
ATP8B1	-1.4670139	4.095158055	-4.46644003	1.44E-05	0.000191673	2.589599851
PEDS1	0.924847825	3.110022346	4.46632496	1.44E-05	0.000191673	2.589143534
MRPL14	0.9555364	5.105500747	4.465654936	1.45E-05	0.000191967	2.586486708
GNAZ	-2.043201658	0.036684212	-4.465627279	1.45E-05	0.000191967	2.586377048
TRPM2	1.343463559	0.545480077	4.464504379	1.45E-05	0.000192737	2.581925168
NPR1	-1.554728527	-0.225233682	-4.463564262	1.46E-05	0.000193363	2.578198636
SCTR	-2.874943766	-3.397742879	-4.460797588	1.47E-05	0.000195477	2.567235399
H2AC7	2.459839514	0.456761978	4.460060672	1.48E-05	0.000195944	2.564316195
RAP1GAP	-2.216301605	2.222842831	-4.459243722	1.48E-05	0.000196478	2.561080394
MTRNR2L12	-1.387860332	3.029191607	-4.458578309	1.49E-05	0.00019689	2.558445149
CCNY	-0.582783372	3.393342157	-4.458149103	1.49E-05	0.000197026	2.556745521
HERPUD1	-1.165509786	4.192461228	-4.45795416	1.49E-05	0.000197026	2.555973604
DNAJC9	0.792283392	2.013739686	4.457917526	1.49E-05	0.000197026	2.555828545
PPAT	0.926739574	2.04050243	4.456349228	1.50E-05	0.000198105	2.549619546
VSIG1	-4.225172293	0.484299086	-4.456280867	1.50E-05	0.000198105	2.549348937
PALB2	0.747271442	2.17763042	4.4554179	1.51E-05	0.000198684	2.545933168
TMOD1	-2.288007042	-0.570594626	-4.455249845	1.51E-05	0.000198687	2.54526804
PACSIN2	-0.755871449	4.07166291	-4.454521079	1.51E-05	0.000199156	2.542383954
H2AC19	2.090829843	-1.865698729	4.454112578	1.52E-05	0.000199359	2.540767476
CACNB3	0.945466388	1.530076492	4.453445963	1.52E-05	0.000199778	2.538129868
CBX4	0.813336334	3.831024226	4.452794045	1.53E-05	0.000200185	2.535550712
NUP155	0.915418256	3.012256232	4.451655506	1.53E-05	0.000200933	2.531047075
MROH8	-1.074087566	-1.532633332	-4.45157274	1.53E-05	0.000200933	2.530719719
VPS26C	-0.584157544	1.955099997	-4.451272776	1.53E-05	0.000201047	2.529533342
SERPINA5	-3.662710859	-1.957373608	-4.450523704	1.54E-05	0.000201539	2.526570987
ATP5PF	-0.78153929	4.983294582	-4.449793391	1.54E-05	0.000202016	2.523683199
TUBB3	2.096408729	-1.416757426	4.448436479	1.55E-05	0.000203024	2.51831872
RNF146	-0.64118435	2.422172914	-4.44819352	1.55E-05	0.000203092	2.517358331
CD86	1.678127758	0.776625609	4.446391571	1.57E-05	0.000204431	2.510236725
PGK1	0.769267964	6.120265862	4.446290272	1.57E-05	0.000204431	2.509836445
PTPN4	-0.784075518	1.236034461	-4.445972784	1.57E-05	0.000204563	2.508581936
SURF1	-0.731084431	3.704688847	-4.444881297	1.58E-05	0.000205356	2.504269627
H2AZ1	0.817089877	5.705314706	4.444352533	1.58E-05	0.000205639	2.502180855
CHRNA5	1.463274378	-0.077150329	4.444225951	1.58E-05	0.000205639	2.501680849
NUP62CL	1.938162534	0.666608446	4.443636221	1.58E-05	0.000206005	2.499351526
C18orf54	1.369003846	0.098501711	4.443407706	1.59E-05	0.000206062	2.498449004
BYSL	0.974476304	3.167073225	4.442462649	1.59E-05	0.000206735	2.494716869
GCNT2	-1.942934344	0.154358275	-4.442011811	1.60E-05	0.000206984	2.492936683
KCNK3	-2.177356956	-1.951938977	-4.439246794	1.61E-05	0.00020924	2.48202181
BAZ1A	0.843190864	3.861154398	4.438168926	1.62E-05	0.000210039	2.477768392
MUC6	-6.373564872	-0.762787703	-4.437300831	1.63E-05	0.000210657	2.474343361
PTK7	1.589123114	3.54855047	4.436847806	1.63E-05	0.000210913	2.472556184
IP6K1	-0.599291402	3.313001743	-4.434938593	1.64E-05	0.000212452	2.465025941
TM7SF2	-1.536451518	1.928143078	-4.434706794	1.64E-05	0.000212514	2.46411186
C5orf46	3.858708055	-3.15907102	4.434327099	1.65E-05	0.000212706	2.462614652
ELL2	-1.482697099	3.320520662	-4.43357142	1.65E-05	0.000213233	2.459635165
GALR2	2.202954363	-2.110072715	4.433230844	1.65E-05	0.000213392	2.458292475
ARSD	-1.435632174	2.589205119	-4.432849874	1.66E-05	0.000213587	2.456790631
HSPE1	0.874783469	5.464856597	4.431442553	1.67E-05	0.000214696	2.451243641
SARAF	-0.774302077	5.693240405	-4.430761879	1.67E-05	0.000215161	2.448561248
UNC80	-2.17986273	-6.343434684	-4.42924005	1.68E-05	0.000216381	2.442565217
TTC26	0.873147417	0.750776293	4.428188936	1.69E-05	0.000217183	2.438424762
MRTFB	-0.661472844	2.165585152	-4.427997042	1.69E-05	0.000217211	2.437668956
MTARC2	-1.570105578	1.661268933	-4.426080924	1.70E-05	0.000218801	2.430123416
HES7	2.994191652	-3.877763647	4.425747038	1.71E-05	0.000218959	2.428808861
AMMECR1	1.030090291	2.624231151	4.424640649	1.71E-05	0.000219771	2.424453414
UTP6	0.546853691	2.651264074	4.424534256	1.72E-05	0.000219771	2.424034628
POLE3	0.686190503	4.710071114	4.424199426	1.72E-05	0.00021993	2.422716722
CBX8	1.046786196	0.32934815	4.420751476	1.74E-05	0.000222916	2.409150013
ZNF835	-1.609537743	-3.386492734	-4.420470828	1.74E-05	0.000222916	2.408046112
ZNF662	-1.976505118	-1.843125339	-4.420442892	1.74E-05	0.000222916	2.407936231
H3C10	2.093840086	1.531768913	4.420310537	1.75E-05	0.000222916	2.407415648
LONRF2	-3.36317879	-2.382982379	-4.419873049	1.75E-05	0.000223173	2.40569499
OTUD6B	0.760211319	1.983124019	4.419187736	1.75E-05	0.00022366	2.402999902
HMOX2	-0.916330378	3.383155986	-4.418415161	1.76E-05	0.000224229	2.399962038
PRR19	1.536708504	-0.981678029	4.41715113	1.77E-05	0.000225184	2.394992612
TCF3	0.806537217	4.090502595	4.417071038	1.77E-05	0.000225184	2.394677776
B4GALNT2	-3.914053166	-4.211292791	-4.415965683	1.78E-05	0.00022607	2.390333158
WDR48	-0.592997967	2.219312457	-4.415559361	1.78E-05	0.000226301	2.388736319
ZNF106	-0.683163204	2.816839321	-4.41522471	1.78E-05	0.000226465	2.387421232
HPSE	1.400192198	1.52677023	4.414972923	1.79E-05	0.000226552	2.386431831
SLC49A3	-1.473720886	0.533983331	-4.412617109	1.80E-05	0.0002286	2.377176788
C1QTNF7	-2.165502649	-3.065713691	-4.412484229	1.80E-05	0.0002286	2.376654871
TMEM25	-1.17470478	0.902276019	-4.410194525	1.82E-05	0.000230628	2.367663515
C20orf204	1.785115512	-1.906896794	4.409143205	1.83E-05	0.000231482	2.363536361
ABCA13	3.405973157	-0.948758606	4.407554966	1.84E-05	0.000232857	2.357302916
ABCA12	3.400976659	0.358739669	4.407166906	1.84E-05	0.000233078	2.355780147
SUMO2	0.584091214	5.358634794	4.403116358	1.87E-05	0.000236852	2.339891921
CAMTA2	-0.616716248	3.2820826	-4.402970458	1.88E-05	0.000236852	2.339319847
MAOA	-1.887737889	3.425524491	-4.402438499	1.88E-05	0.000237218	2.337234156
JAM2	-1.622410318	0.047650217	-4.397939195	1.92E-05	0.000241518	2.319601439
UMAD1	-0.82975904	2.27747443	-4.397094744	1.92E-05	0.000242069	2.316293638
PRPF4	0.766171474	3.652004598	4.397070891	1.92E-05	0.000242069	2.316200211
NOP53	-0.767876927	4.796339704	-4.396760666	1.92E-05	0.000242191	2.314985162
CLVS2	-2.426804653	-7.862626118	-4.396631622	1.93E-05	0.000242191	2.314479759
ZNF280C	1.031410166	1.316752239	4.395899756	1.93E-05	0.000242766	2.311613614
THUMPD1	-0.644127432	3.14107904	-4.394765081	1.94E-05	0.000243748	2.307170732
PARP12	0.99986299	3.170036677	4.393713195	1.95E-05	0.000244532	2.30305283
SLC12A9	0.906805512	2.466968278	4.393672271	1.95E-05	0.000244532	2.302892639
GPR176	1.887539133	0.760102133	4.392049242	1.96E-05	0.000245928	2.296540421
SH3BGR	-1.335178278	-0.145954654	-4.391978409	1.96E-05	0.000245928	2.296263236
GOT1	-0.83282628	4.484603083	-4.391714527	1.97E-05	0.000245978	2.295230641
KCNK2	-3.669029378	-3.987742132	-4.391613342	1.97E-05	0.000245978	2.294834708
DMC1	1.732364335	-1.773281694	4.391103071	1.97E-05	0.000246337	2.292838153
TOX	-2.056229936	0.367818089	-4.387139984	2.00E-05	0.000250145	2.277337892
ATP6V0D2	2.20357883	-2.067113445	4.387073653	2.00E-05	0.000250145	2.277078555
PPP4C	0.642850717	5.070720332	4.386203843	2.01E-05	0.000250882	2.273678122
PKM	0.873840369	7.257538327	4.385771349	2.01E-05	0.000251167	2.27198753
GABRG1	-2.224194987	-8.961846791	-4.385602227	2.02E-05	0.00025118	2.271326478
WDR54	1.187402662	1.706801016	4.382440364	2.04E-05	0.000254314	2.258971358
PLEKHG5	1.231794814	2.662501641	4.380575149	2.06E-05	0.000255994	2.251686271
KIF24	1.121673087	0.873850117	4.380529474	2.06E-05	0.000255994	2.251507905
C11orf80	1.130406037	2.147392177	4.379033584	2.07E-05	0.000257288	2.245667143
HENMT1	1.648333036	1.65546421	4.378993039	2.07E-05	0.000257288	2.245508857
RNPS1	0.557156412	3.994719147	4.37839575	2.08E-05	0.000257756	2.243177178
LAD1	1.361391337	6.472728105	4.377974917	2.08E-05	0.000258037	2.241534498
CEP131	0.766743102	2.238034911	4.376935992	2.09E-05	0.000258977	2.237479686
CPNE2	1.136719925	2.095668153	4.375453656	2.10E-05	0.000260364	2.231695622
C10orf120	-3.107791746	-8.01768119	-4.375326365	2.10E-05	0.000260364	2.231199005
SPOCD1	1.825522171	-1.197983776	4.374721057	2.11E-05	0.000260846	2.228837598
CCDC107	-1.021720573	1.436701345	-4.372737862	2.13E-05	0.000262817	2.221102653
OR4N4	-1.053942658	#NAME?	-4.366163193	2.21E-05	0.000271766	2.218788531
KLF16	0.716780847	3.965900661	4.370292872	2.15E-05	0.000265306	2.211570434
MORC2	0.575485146	3.093170229	4.368394881	2.16E-05	0.000267216	2.204173717
ZNF429	-1.812089625	-0.570488888	-4.367304916	2.17E-05	0.000268156	2.199927133
GHITM	-0.613819269	6.090052496	-4.367228997	2.17E-05	0.000268156	2.199631382
C22orf23	-1.897572298	-0.88742633	-4.36658751	2.18E-05	0.000268692	2.197132533
CD83	1.311701508	1.760765523	4.36575091	2.19E-05	0.000269446	2.19387408
RAPGEF5	0.88974178	2.042080086	4.364752353	2.20E-05	0.000270382	2.189985476
ATP1A2	-3.179772703	-2.467606385	-4.363892892	2.20E-05	0.000271165	2.186639108
LIMD2	1.323344859	1.377915953	4.362888914	2.21E-05	0.000271939	2.182730721
HOXD8	1.635503852	-0.009529679	4.361269754	2.23E-05	0.000273581	2.176429
NT5DC1	-0.831520984	2.318093875	-4.361017688	2.23E-05	0.000273689	2.175448138
NRTN	-1.490930298	1.011376738	-4.360798089	2.23E-05	0.000273761	2.174593647
RPS6KA5	-1.073537649	-0.476367993	-4.360397611	2.24E-05	0.000274037	2.173035423
ITGB8	1.510029143	2.59332712	4.35950807	2.24E-05	0.000274866	2.1695747
KANK3	-1.252599867	-0.010478389	-4.359331511	2.25E-05	0.00027489	2.168887873
KCNJ11	-2.541134161	-1.103529761	-4.358981448	2.25E-05	0.00027511	2.167526167
DCAF6	-0.602035133	3.277093243	-4.35803958	2.26E-05	0.000276002	2.163862837
ZMAT1	-2.198170644	-1.596763507	-4.357319003	2.26E-05	0.000276644	2.16106063
MDK	1.678410696	5.723595029	4.356482347	2.27E-05	0.00027742	2.157807474
SRPK1	0.765830007	3.937315728	4.355145433	2.29E-05	0.000278771	2.152610203
NEMP1	0.970431246	2.752284931	4.353603747	2.30E-05	0.000280363	2.146618462
PCDH9	-2.753427093	-4.687772461	-4.352810013	2.31E-05	0.0002811	2.143534287
LHX2	3.443044596	-2.224085445	4.352546667	2.31E-05	0.000281225	2.142511114
CCDC74A	1.559824814	0.172171547	4.351876157	2.32E-05	0.000281822	2.139906219
SGPL1	0.667074022	3.710826594	4.351575233	2.32E-05	0.000281991	2.138737249
SYNPO2	-2.856005872	1.360385804	-4.351288336	2.32E-05	0.000282036	2.13762283
CCDC172	-2.315123269	-9.109911493	-4.351227899	2.32E-05	0.000282036	2.137388073
STK32A	-2.307865853	-4.19009198	-4.350819363	2.33E-05	0.000282254	2.135801279
MTRNR2L8	-1.33577374	1.939881616	-4.350731776	2.33E-05	0.000282254	2.1354611
CPED1	-1.850620108	-0.142788309	-4.349829058	2.34E-05	0.000283123	2.131955328
SRRT	0.561569065	4.386199523	4.348164869	2.35E-05	0.000284817	2.125493853
AGTRAP	1.041656683	3.891694556	4.348001663	2.35E-05	0.000284817	2.124860287
UBE2D1	0.639235802	3.088460491	4.347913922	2.35E-05	0.000284817	2.124519686
TDP1	0.703406183	1.501280945	4.346624368	2.37E-05	0.000285993	2.119514377
PDSS1	1.054329456	2.313042095	4.346602428	2.37E-05	0.000285993	2.11942923
CCDC160	-3.589195189	-5.214209347	-4.346427208	2.37E-05	0.000286018	2.118749221
CDK4	0.925775738	3.807000001	4.345184964	2.38E-05	0.000287278	2.113928837
HSPB7	-2.933209562	-0.24977867	-4.345049107	2.38E-05	0.000287278	2.113401725
TBX5	2.075255659	-1.293756265	4.343381142	2.40E-05	0.000289068	2.106931275
PRICKLE3	0.843678928	3.114440199	4.34266366	2.41E-05	0.000289717	2.104148596
REEP5	-0.645957481	4.669129317	-4.342528075	2.41E-05	0.000289717	2.103622785
ZNF33A	-0.83505425	2.631424155	-4.342143669	2.41E-05	0.000289814	2.102132092
NOTCH3	1.733528083	5.299952913	4.342140103	2.41E-05	0.000289814	2.102118262
FBXL4	-0.659817738	1.86521899	-4.341849224	2.41E-05	0.000289978	2.100990334
POP7	0.874496513	4.197513252	4.340347877	2.43E-05	0.000291585	2.095169573
ZC3H12A	1.42035391	4.526548003	4.339552536	2.44E-05	0.000292354	2.092086664
SNX18	-0.823029584	2.436344934	-4.338397479	2.45E-05	0.000293557	2.087610228
SHKBP1	0.589127638	4.485124317	4.337507028	2.46E-05	0.000294446	2.084159925
TAF2	0.596912416	3.289374257	4.336606959	2.47E-05	0.000295349	2.08067293
SPINK13	-3.548391145	-5.056020055	-4.336196703	2.47E-05	0.000295661	2.079083733
TMCO5A	-2.299486843	-8.291430499	-4.335942739	2.47E-05	0.000295689	2.078100019
THOC6	0.796397699	3.437680706	4.335868722	2.47E-05	0.000295689	2.077813327
ARRDC4	-1.669193651	2.947984523	-4.335589743	2.48E-05	0.000295843	2.076732789
POGLUT2	1.058811847	1.100537095	4.335233555	2.48E-05	0.00029609	2.075353285
TMPO	0.850124592	3.787256212	4.333749326	2.49E-05	0.000297582	2.069605889
POTEF	1.632608007	-1.657019243	4.333702237	2.50E-05	0.000297582	2.069423571
EXT1	0.898303436	3.538098959	4.332337234	2.51E-05	0.000299063	2.064139289
RPAP3	0.613138463	2.526059582	4.331987826	2.51E-05	0.000299302	2.062786854
SF3A2	0.659465016	5.303543749	4.33183859	2.51E-05	0.000299302	2.062209242
CCDC110	-1.998346172	-2.221918957	-4.328856689	2.55E-05	0.000302788	2.050671221
RAB11B	-0.561557463	5.596180056	-4.328610705	2.55E-05	0.000302905	2.049719704
USP18	1.268592379	1.569817611	4.328419773	2.55E-05	0.000302954	2.048981171
P3H1	1.009498109	2.386758667	4.324307333	2.59E-05	0.000307884	2.033080411
MCUB	1.030913667	2.044498282	4.324168605	2.59E-05	0.000307884	2.032544228
NEK1	-0.778530935	0.998757029	-4.32372695	2.60E-05	0.00030794	2.030837331
CCNP	2.379932186	-1.427513495	4.323684518	2.60E-05	0.00030794	2.030673349
SLC26A9	-3.636196008	-0.417787605	-4.323670527	2.60E-05	0.00030794	2.030619278
GTF2F2	0.757452368	2.815780348	4.323434533	2.60E-05	0.000308047	2.029707281
ZDHHC19	2.237293745	-4.171190534	4.32327478	2.60E-05	0.000308058	2.029089938
TNFAIP8L1	0.894247313	1.914037928	4.323111694	2.61E-05	0.000308074	2.028459736
ADD1	-0.636577192	3.829055806	-4.322615895	2.61E-05	0.000308508	2.02654397
ITM2A	-1.783361221	1.585758916	-4.322066186	2.62E-05	0.000309012	2.024420099
PRMT9	-0.673356273	1.133450308	-4.321047838	2.63E-05	0.000310109	2.020486154
DAXX	0.501975284	3.977536113	4.317788221	2.66E-05	0.000314071	2.007899026
CRYGD	-3.451848814	-8.81205014	-4.3173634	2.67E-05	0.000314423	2.006259125
DNAJC4	-0.773573181	3.151898424	-4.316601564	2.68E-05	0.000315209	2.003318599
NR3C2	-2.513133735	-0.351744746	-4.316186057	2.68E-05	0.00031555	2.001715005
ZNF397	-0.811664534	1.21928741	-4.315144154	2.69E-05	0.000316701	1.997694458
RUSC1	0.603045143	3.296947356	4.313351957	2.71E-05	0.000318829	1.990780457
ZER1	-0.679660201	4.170151067	-4.313184086	2.71E-05	0.000318852	1.990132958
POLL	-0.564366652	1.712937066	-4.312983443	2.72E-05	0.000318918	1.989359078
PARP9	1.01435474	3.451101742	4.312434319	2.72E-05	0.000319438	1.987241256
DUSP2	1.47757738	1.816669807	4.31183438	2.73E-05	0.000320025	1.984927698
POLR2H	0.712357473	3.849229282	4.311396448	2.73E-05	0.000320401	1.983239056
IFI30	1.110333538	-1.005544357	4.310408316	2.74E-05	0.000321498	1.979429374
SCP2	-0.74978182	3.694453217	-4.309818077	2.75E-05	0.000322076	1.97715408
ANXA2	1.046640198	6.681179307	4.309308387	2.76E-05	0.000322549	1.97518949
PRDM16	-3.076215388	-1.040132453	-4.307746668	2.77E-05	0.000324411	1.969171041
ZNF493	-1.737284275	-0.770306824	-4.306986881	2.78E-05	0.000325219	1.966243653
NCOA1	-0.690474175	3.406839953	-4.306022961	2.79E-05	0.000326301	1.962530361
XKR8	-0.685283883	1.559722184	-4.30443206	2.81E-05	0.000328222	1.956403211
CCPG1	-0.965849151	1.008269959	-4.301437392	2.85E-05	0.000332048	1.944874569
ITGA9	-1.764818554	0.463505144	-4.300253007	2.86E-05	0.00033345	1.94031679
SNRPE	0.680467545	4.916987899	4.299673588	2.87E-05	0.000334009	1.938087421
MT1X	-1.891493883	4.080702231	-4.299418044	2.87E-05	0.000334009	1.937104266
WLS	-1.078800325	3.764115325	-4.299394154	2.87E-05	0.000334009	1.937012357
CTNNA2	-2.661953193	-6.669404061	-4.298488228	2.88E-05	0.00033504	1.933527389
PYCR3	1.005148823	2.337762737	4.298269006	2.88E-05	0.000335135	1.932684163
FHIT	-1.529510718	-0.85953174	-4.297980554	2.89E-05	0.000335326	1.931574696
SMARCD1	0.601158799	3.952959478	4.297701063	2.89E-05	0.000335504	1.930499757
MYO9A	-0.741362556	1.123335449	-4.297294892	2.89E-05	0.000335856	1.928937694
SULT1B1	-4.121990675	-0.444713427	-4.296839167	2.90E-05	0.000336276	1.927185197
BMX	-1.899799089	-2.109241267	-4.294665715	2.93E-05	0.000339057	1.918829212
UFSP2	-0.705032938	2.232230149	-4.293680251	2.94E-05	0.000340213	1.915041649
HPR	-2.288894185	-4.494955102	-4.291547738	2.96E-05	0.000342969	1.906847863
TSC1	-0.574190539	2.193772154	-4.289645404	2.99E-05	0.000345422	1.899541258
PDE4D	-1.132126016	0.520473454	-4.284147625	3.05E-05	0.000353009	1.878439661
LRRC3B	-3.043433367	-7.043516063	-4.281839153	3.08E-05	0.000356118	1.869585759
H3C8	2.381605196	-1.240336419	4.280380024	3.10E-05	0.000358017	1.863991397
GAPDH	1.061521129	9.601112354	4.279483663	3.11E-05	0.000359105	1.860555472
SLC25A34	-1.372707543	-1.065841976	-4.278438325	3.13E-05	0.000360414	1.856549222
FRY	-1.472594689	-0.19598644	-4.278061005	3.13E-05	0.000360749	1.85510334
AVPR1B	-3.182899506	-6.970615911	-4.276880745	3.15E-05	0.000362262	1.850581266
CD200R1L	3.822562082	-4.348513092	4.274646303	3.17E-05	0.00036533	1.842022926
TDG	0.706611487	2.915709628	4.274504887	3.18E-05	0.00036533	1.8414814
GEMIN2	0.828291899	1.302582536	4.273961856	3.18E-05	0.000365915	1.839402084
CITED2	-1.253646737	3.709926141	-4.272504577	3.20E-05	0.000367778	1.833823083
ALG1L2	1.395892829	-1.482746671	4.272311308	3.20E-05	0.000367778	1.833083296
DHFR	1.029350623	2.012969387	4.272136466	3.21E-05	0.000367778	1.832414064
BMERB1	-1.250096756	0.991626969	-4.272117726	3.21E-05	0.000367778	1.832342333
VBP1	0.603715753	4.193680084	4.268338923	3.26E-05	0.000373004	1.817883873
POU2F1	0.530771259	2.100694197	4.268002426	3.26E-05	0.00037329	1.816596867
SYCN	-4.235276239	-5.894651482	-4.266441862	3.28E-05	0.000375432	1.810629214
ELK1	0.606874559	3.437797836	4.266067114	3.29E-05	0.000375732	1.809196428
TMEM50B	-0.784748067	2.999726765	-4.265950037	3.29E-05	0.000375732	1.808748825
P4HA3	1.480960116	-0.965160711	4.264767561	3.30E-05	0.000377309	1.804228586
CCDC189	1.172295501	-2.154215716	4.263684958	3.32E-05	0.00037874	1.800091015
CDC37L1	-0.71857796	1.717367301	-4.263252448	3.32E-05	0.000379178	1.798438253
DMD	-1.877025311	-0.386249	-4.262992007	3.33E-05	0.000379352	1.797443089
SRL	-1.604056579	-3.168933183	-4.262657105	3.33E-05	0.000379641	1.796163475
PATL1	0.619788959	4.58241969	4.261269784	3.35E-05	0.00038155	1.790863574
ZADH2	-0.752986588	1.898898493	-4.261045447	3.35E-05	0.00038167	1.790006683
RAB5IF	0.942089959	4.35338718	4.260074505	3.37E-05	0.000382944	1.786298437
CLK4	-0.85049093	1.152364631	-4.259285345	3.38E-05	0.000383734	1.783284959
SLC16A12	-1.946540819	-4.496900824	-4.259271902	3.38E-05	0.000383734	1.78323363
CREBL2	-0.719555193	3.456859844	-4.258010097	3.39E-05	0.000385468	1.778416257
GCKR	-2.840590099	-2.387283225	-4.257753012	3.40E-05	0.000385641	1.777434891
NSUN2	0.705144426	3.981136611	4.256206584	3.42E-05	0.000387829	1.771532729
SEC63	-0.614602161	3.451226903	-4.253300666	3.46E-05	0.000392176	1.760446558
NDFIP1	-0.539641682	4.105400398	-4.252919836	3.47E-05	0.000392251	1.758994132
CGAS	1.622870457	1.966899629	4.252839562	3.47E-05	0.000392251	1.758687992
JUP	1.637584295	8.434567633	4.252682805	3.47E-05	0.000392251	1.758090183
CLCN2	1.118799404	1.861267412	4.252669107	3.47E-05	0.000392251	1.758037947
HMGA2	2.997370703	-0.613820236	4.252136191	3.48E-05	0.000392865	1.75600576
CPQ	-1.379831256	1.848526587	-4.251085641	3.49E-05	0.000394133	1.752000264
RHNO1	0.859757612	3.401215929	4.251046135	3.49E-05	0.000394133	1.751849652
LIPG	2.145681745	0.161634502	4.250836812	3.49E-05	0.000394234	1.751051655
ADAM33	-2.042694865	-1.158946532	-4.250613997	3.50E-05	0.000394342	1.750202256
CAVIN2	-1.853106931	1.68249222	-4.250477911	3.50E-05	0.000394342	1.749683501
TMEM229A	-4.698099393	-5.549010768	-4.25018046	3.50E-05	0.000394584	1.748549663
VTI1B	-0.513249854	3.387524667	-4.24995347	3.51E-05	0.00039469	1.74768446
TTC3	-0.802771178	3.384873466	-4.249823744	3.51E-05	0.00039469	1.747190007
NUP93	0.783004087	2.180821353	4.249151875	3.52E-05	0.00039553	1.744629363
FAM83B	1.864489229	3.265171246	4.248620363	3.53E-05	0.000396019	1.742603881
ZIC5	3.892166151	-1.649687099	4.248555303	3.53E-05	0.000396019	1.742355967
RERGL	-2.812908136	-2.923302649	-4.247996805	3.53E-05	0.00039668	1.740227894
CBX1	1.042811056	3.76816903	4.247128188	3.55E-05	0.00039784	1.736918609
RIPK2	0.92787177	2.821794315	4.246424828	3.56E-05	0.000398738	1.734239322
TIGD1	0.937792648	1.134800547	4.245296157	3.57E-05	0.000400323	1.729940663
GABRA3	4.383606611	-1.955730594	4.245046266	3.58E-05	0.000400493	1.728989054
MYO1B	1.145136257	3.863785258	4.244394241	3.59E-05	0.000401313	1.726506286
SKA2	0.811765923	3.656898234	4.242583451	3.61E-05	0.000404018	1.719612817
MT1F	-1.830210137	1.91922962	-4.241908586	3.62E-05	0.000404883	1.717044289
NFIA	-1.133452415	2.816656285	-4.241583234	3.63E-05	0.000405178	1.715806122
QSOX2	0.790368914	2.800391062	4.239650312	3.66E-05	0.000408109	1.70845173
FXYD5	1.347901982	4.93238055	4.237916637	3.68E-05	0.000410731	1.701857734
DDX27	0.641285583	3.790128041	4.237604127	3.69E-05	0.00041086	1.700669339
SH2D5	3.030436814	-1.719678352	4.237550056	3.69E-05	0.00041086	1.700463727
LRRC42	0.634981818	3.398349616	4.236376528	3.70E-05	0.000412567	1.696001788
DISP1	-1.226045952	0.385027605	-4.235884567	3.71E-05	0.000413145	1.694131568
ZFP64	0.800086271	2.280527242	4.235408412	3.72E-05	0.000413458	1.692321608
SYTL3	-1.168678468	0.691862644	-4.232293377	3.77E-05	0.000418433	1.680484771
GAD1	2.415769874	-2.019393274	4.231813602	3.77E-05	0.000418999	1.678662295
APEX2	0.686639108	3.658110279	4.231658947	3.78E-05	0.000419017	1.678074857
STAT1	1.234201703	5.679962121	4.231456594	3.78E-05	0.000419116	1.677306272
GFY	3.493296583	-5.456358078	4.228482806	3.82E-05	0.000423822	1.666014532
NT5C1A	-3.478115725	-5.950802203	-4.228393511	3.83E-05	0.000423822	1.665675567
HAGH	-0.708468922	1.522681065	-4.227821688	3.83E-05	0.000424552	1.663505076
DENR	0.558319369	4.429370279	4.226178066	3.86E-05	0.000427121	1.657267636
AHCYL2	-1.584197945	2.72758199	-4.22550691	3.87E-05	0.000427869	1.654721205
WRAP53	0.783165092	1.137812976	4.225455939	3.87E-05	0.000427869	1.654527832
CPEB1	-1.675724806	-4.008561254	-4.225077908	3.88E-05	0.000428273	1.653093701
TGFBR3	-1.8689463	1.316318765	-4.224826947	3.88E-05	0.000428458	1.652141694
PTRH2	0.767437603	2.022953349	4.223451623	3.90E-05	0.000430585	1.646925284
C8orf76	0.764071977	1.663675761	4.222615245	3.92E-05	0.000431786	1.643753691
TMEM196	-2.389387658	-8.368151262	-4.220858102	3.94E-05	0.000434595	1.637092155
CRYL1	-1.412079723	2.750723972	-4.220299369	3.95E-05	0.000435321	1.634974403
SLC2A6	1.390734549	0.631041474	4.220113822	3.95E-05	0.000435396	1.634271179
HSDL2	-0.76712127	3.799306736	-4.219118694	3.97E-05	0.000436888	1.630500069
ACOX1	-0.919007556	3.402061251	-4.217104945	4.00E-05	0.000440182	1.622871015
PCSK7	-0.83463964	1.04603176	-4.216233618	4.02E-05	0.000441348	1.61957092
ST8SIA3	-2.592362374	-7.6542251	-4.21616014	4.02E-05	0.000441348	1.61929265
ATP2A2	0.563055232	5.336948547	4.215686224	4.03E-05	0.000441936	1.617497983
ACSM6	-2.348392258	-5.016826712	-4.215461761	4.03E-05	0.000441954	1.616648022
SLC38A7	0.648599416	2.325600266	4.215177072	4.03E-05	0.000441954	1.61557006
KCNJ16	-4.101728137	-4.431566799	-4.215165508	4.03E-05	0.000441954	1.615526276
REPS2	-2.095347959	0.265660411	-4.215106472	4.03E-05	0.000441954	1.615302747
OSBP	-0.566179371	4.062645257	-4.214552862	4.04E-05	0.000442684	1.613206725
RPGRIP1L	0.880858791	-0.446597064	4.213520562	4.06E-05	0.000444267	1.609298929
DGKK	-2.638701031	-8.223069776	-4.213167289	4.07E-05	0.000444644	1.607961787
ACOX3	-0.953700004	2.176575598	-4.212694687	4.07E-05	0.000445234	1.60617312
HLX	1.154849987	-0.56523809	4.212478928	4.08E-05	0.000445365	1.605356588
CYB5D2	-0.918065185	2.138599217	-4.21037734	4.11E-05	0.000448879	1.597404965
NDST3	-2.188269401	-5.388614397	-4.210110697	4.12E-05	0.000449104	1.596396317
FLAD1	0.670298252	3.397901089	4.209686577	4.12E-05	0.000449607	1.594792082
DYNC1LI2	-0.602456787	3.508402946	-4.209547754	4.13E-05	0.000449607	1.594267007
CYB561D1	-0.940882321	1.370091562	-4.208787528	4.14E-05	0.000450723	1.59139185
H2BC13	1.75027259	-1.238708104	4.207787958	4.16E-05	0.000452276	1.587612133
PA2G4	0.661045102	5.1506545	4.207148981	4.17E-05	0.000453162	1.585196326
GATA5	-4.016592382	-4.114364655	-4.207016613	4.17E-05	0.000453162	1.584695914
GLYR1	-0.518048063	4.260135193	-4.205225552	4.20E-05	0.000456166	1.577926125
NKD2	2.231322039	1.210494632	4.204543908	4.21E-05	0.000457155	1.575350284
DLGAP2	-1.93210839	-6.364691549	-4.204349547	4.21E-05	0.000457252	1.574615882
PGM5	-2.738043997	-0.816504264	-4.202901438	4.24E-05	0.000459651	1.569145005
TMEM158	1.871387238	3.110103141	4.201262094	4.27E-05	0.000462416	1.562953491
ST8SIA2	2.709272329	-3.812401006	4.198611841	4.31E-05	0.000467083	1.552948096
DUSP26	-2.431892433	-3.609846233	-4.196004271	4.36E-05	0.000471714	1.543108834
NMUR1	-1.796946992	-3.020612848	-4.195831879	4.36E-05	0.000471773	1.542458511
AP2S1	0.652560942	5.183024113	4.195017922	4.37E-05	0.000473044	1.539388289
LRWD1	0.841379041	1.734478428	4.194848848	4.38E-05	0.000473097	1.538750608
NOSTRIN	-2.120523713	0.369318904	-4.194217564	4.39E-05	0.000474026	1.536369832
SGSM2	-0.750488151	2.272493452	-4.193785585	4.39E-05	0.000474578	1.534740866
ANKRD13B	1.331779167	1.915979285	4.193496275	4.40E-05	0.00047486	1.533649972
HINT3	-0.768644148	3.100623371	-4.192119808	4.42E-05	0.000477211	1.528460601
PDK2	-0.797039819	1.979268772	-4.190534021	4.45E-05	0.000479975	1.522483793
TMEM167B	-0.531425679	3.219549668	-4.188624826	4.49E-05	0.000483378	1.515290501
MAP3K5	-0.885508339	2.958854472	-4.188216887	4.49E-05	0.000483629	1.513753849
PGAP6	-0.862156869	4.239897894	-4.188214022	4.49E-05	0.000483629	1.513743059
PSMA3	0.577246976	4.658692479	4.187127707	4.51E-05	0.000485459	1.509651651
SNRPA1	0.629794478	3.148624896	4.185488753	4.54E-05	0.000488373	1.503480461
ZNF181	-0.694882718	0.3231996	-4.185215344	4.55E-05	0.000488632	1.502451177
MON2	-0.53466048	1.928672873	-4.184956851	4.55E-05	0.000488863	1.501478097
FBP2	-3.107129757	-1.775970846	-4.184671353	4.56E-05	0.000489146	1.500403419
PLEK2	1.788476731	3.949533165	4.184273911	4.56E-05	0.000489649	1.498907453
NEUROD1	-3.848560506	-6.523288127	-4.184013184	4.57E-05	0.000489863	1.497926143
SRSF8	-0.656599577	3.614759707	-4.183755812	4.57E-05	0.000489863	1.496957512
LSG1	0.791877069	3.747378382	4.18374475	4.57E-05	0.000489863	1.496915877
HCFC2	-0.728554541	1.252761079	-4.183472037	4.58E-05	0.000490123	1.495889563
RANGAP1	0.624614697	4.70896413	4.183325768	4.58E-05	0.000490136	1.495339126
GTF2IRD2B	-0.844364577	-0.354344472	-4.182786297	4.59E-05	0.000490862	1.493309124
BCL2A1	1.680999526	1.336333048	4.18267518	4.59E-05	0.000490862	1.492891022
TRIP6	1.263929519	4.156658575	4.182104749	4.60E-05	0.000491707	1.490744796
LARP1B	-0.680758411	1.584579747	-4.181318493	4.62E-05	0.000492977	1.487786926
KCNQ1	-2.629128721	2.351359872	-4.18080405	4.63E-05	0.000493715	1.485851855
PAIP2B	-2.180520731	-0.194560043	-4.178905661	4.66E-05	0.000497111	1.478712751
KIF4B	1.41933394	-4.788263453	4.178807028	4.67E-05	0.000497111	1.478341903
BOLL	1.970150746	-3.048007554	4.178276509	4.68E-05	0.000497887	1.476347338
CLOCK	-0.718001856	2.342740904	-4.1779514	4.68E-05	0.000498256	1.475125145
DAAM2	-1.806171314	0.643301013	-4.177131331	4.70E-05	0.00049961	1.472042569
SFN	2.442334681	7.975613163	4.174875651	4.74E-05	0.000503843	1.463566183
CCDC73	1.338147911	-3.488282387	4.174604029	4.74E-05	0.000504109	1.462545735
AR	-1.86934681	-2.872951803	-4.173429443	4.77E-05	0.000506193	1.458133586
PCED1B	1.351522251	1.255095523	4.172836525	4.78E-05	0.00050711	1.455906766
RAB44	-1.663075867	-3.792727975	-4.17228475	4.79E-05	0.000507944	1.453834698
TDRD3	-0.66136124	1.274943475	-4.170639211	4.82E-05	0.000511001	1.447656562
PGAM5	0.688983617	3.681043552	4.170202068	4.83E-05	0.000511609	1.446015652
SLC4A4	-3.569122675	-0.910141608	-4.169850872	4.83E-05	0.000512042	1.444697465
PLEKHG2	0.909963333	2.419483165	4.168379147	4.86E-05	0.000514643	1.439174437
CELF3	-3.0635708	-4.900320526	-4.168300849	4.86E-05	0.000514643	1.43888065
SNTB1	-1.786140507	1.409033422	-4.167933031	4.87E-05	0.000514875	1.437500586
PPP1R9B	0.577448729	4.382178308	4.167910622	4.87E-05	0.000514875	1.437416512
SCN3A	-1.910551079	-3.438918647	-4.167588969	4.88E-05	0.000515251	1.436209746
UAP1	-0.728676409	3.740350545	-4.165828982	4.91E-05	0.000518586	1.42960804
PLCE1	-1.402387479	0.601271522	-4.165536575	4.92E-05	0.000518905	1.428511441
NHLH1	1.279303076	-2.709744286	4.164539196	4.94E-05	0.000520681	1.424771495
GLYATL1	-2.349900981	-4.891466893	-4.163951175	4.95E-05	0.000521614	1.422566891
NKIRAS2	0.617461911	3.348813084	4.163335365	4.96E-05	0.000522606	1.420258373
USP47	-0.510271981	2.952142699	-4.162483952	4.98E-05	0.00052409	1.417067095
PMEPA1	1.718685355	4.415135831	4.162228187	4.98E-05	0.000524336	1.416108534
APPL1	-0.635421489	3.199577453	-4.15875003	5.05E-05	0.000531343	1.403077822
ASAP1	0.890008857	2.898584561	4.158519404	5.06E-05	0.000531539	1.402214108
TSN	0.625435678	4.244637699	4.154237823	5.14E-05	0.00054036	1.386186311
TMEM252	-3.592891346	-3.845296797	-4.153442996	5.16E-05	0.000541669	1.383212415
DCTPP1	0.776477291	4.279834054	4.15335254	5.16E-05	0.000541669	1.382873994
IFNAR1	-0.604504331	3.438114689	-4.153198077	5.17E-05	0.000541705	1.382296124
CAPZA1	0.583870975	5.198664375	4.151168729	5.21E-05	0.000545762	1.374705648
LYPD8	4.396148644	-3.715237826	4.151042835	5.21E-05	0.000545762	1.374234859
C6orf89	-0.590442946	3.664789634	-4.15039022	5.22E-05	0.000546879	1.371794551
ZNF552	-1.007849279	1.380001931	-4.149968732	5.23E-05	0.000547496	1.370218657
WDR75	0.503578401	3.427870908	4.148788271	5.26E-05	0.000549766	1.365805747
RNASE10	3.898714563	-2.930298052	4.148606478	5.26E-05	0.000549863	1.365126239
ARHGEF9	-1.161413872	1.098934452	-4.148365623	5.27E-05	0.000550088	1.364226012
EVA1B	0.965192331	2.811020295	4.147212107	5.29E-05	0.00055231	1.359915173
REEP4	1.037613258	4.342072501	4.146542643	5.30E-05	0.000553477	1.357413749
CXCL10	2.709884198	3.180210532	4.14556305	5.32E-05	0.000555329	1.353754133
GSTP1	1.152196915	8.156450777	4.144504791	5.35E-05	0.00055736	1.349801423
ECE2	1.186702594	0.901241344	4.144168002	5.35E-05	0.000557802	1.348543653
AJUBA	1.439183188	2.745286244	4.142210288	5.40E-05	0.000561841	1.341234036
WDR72	2.878929916	1.540245751	4.141537704	5.41E-05	0.000563034	1.338723424
ZSWIM6	-0.727300369	2.284463977	-4.141322957	5.41E-05	0.000563208	1.337921889
TDRD1	-2.756154842	-4.831535996	-4.141070334	5.42E-05	0.000563467	1.336979029
GALNT10	-1.1479596	2.410054319	-4.140526749	5.43E-05	0.000564375	1.334950372
EXOSC5	0.822958205	3.611404919	4.140098193	5.44E-05	0.000565028	1.333351156
ZNF670-ZNF695	1.776042591	-2.93879703	4.139952514	5.44E-05	0.000565049	1.332807564
IL20	3.625948805	-3.634739512	4.139696226	5.45E-05	0.000565317	1.331851283
REEP1	-2.031310139	-0.389155224	-4.139216758	5.46E-05	0.000566085	1.330062385
SIRPB1	1.652443256	-2.136494778	4.138463789	5.48E-05	0.000567469	1.327253391
RMDN1	-0.547434074	2.737680934	-4.137327404	5.50E-05	0.000569664	1.323014831
ACSM3	-2.55439303	-0.961544682	-4.137101291	5.51E-05	0.000569664	1.322171577
PDE8B	-0.887578068	-0.621949076	-4.137079429	5.51E-05	0.000569664	1.322090046
ATP5PO	-0.695236471	3.403280871	-4.136723349	5.51E-05	0.000569912	1.320762179
PIFO	-2.208716527	-2.413301306	-4.136697387	5.51E-05	0.000569912	1.320665364
HECTD4	-0.671734871	2.135920841	-4.135992528	5.53E-05	0.000571042	1.318037141
CCL4L2	2.064875617	0.360094539	4.135924762	5.53E-05	0.000571042	1.31778448
PPIH	0.733212962	3.95347014	4.134698636	5.56E-05	0.000573511	1.313213532
IGFBP2	-2.292522415	4.177199882	-4.133175751	5.59E-05	0.000576578	1.307537812
FAM83A	4.04412677	2.006263101	4.133078842	5.59E-05	0.000576578	1.307176693
LRRC46	1.125306766	-1.418844992	4.132804132	5.60E-05	0.000576895	1.306153066
SSB	0.652812375	3.696629668	4.132597218	5.61E-05	0.000577058	1.305382095
AMHR2	-2.531084066	-5.404674523	-4.132237951	5.61E-05	0.000577569	1.304043528
MKNK2	-0.952225384	5.177012504	-4.130690351	5.65E-05	0.000580803	1.298278511
PHF5A	0.563693654	3.765995458	4.129840032	5.67E-05	0.000582447	1.295111712
CDKN2D	0.977547089	2.513378995	4.128416159	5.70E-05	0.00058542	1.289810045
EIF6	0.757767051	6.219927526	4.127055434	5.73E-05	0.000587966	1.284744899
CEP170	0.930807754	1.396891329	4.127047505	5.73E-05	0.000587966	1.284715389
C21orf58	1.14875314	0.475917957	4.124714192	5.78E-05	0.000593094	1.276033078
ACO1	-1.095912004	2.638601888	-4.124359152	5.79E-05	0.000593609	1.274712316
TSPYL2	-1.00361692	1.414885785	-4.121721407	5.85E-05	0.000599503	1.264902727
DSPP	3.306124918	-4.642164722	4.120789874	5.87E-05	0.000601391	1.261439644
PDCL3	0.603538874	3.149990698	4.120227916	5.89E-05	0.000602405	1.259350812
CTNND2	-2.689416497	-5.17720112	-4.119726818	5.90E-05	0.000603275	1.257488393
PHLDA2	1.513736841	5.563396014	4.117022233	5.96E-05	0.000609422	1.24743953
SCARB1	1.192532845	2.648561394	4.1164232	5.97E-05	0.000610539	1.245214556
TRIM14	0.941463931	3.708184038	4.114540635	6.02E-05	0.000614761	1.238223913
XRCC4	0.956753094	1.587217209	4.113508735	6.04E-05	0.000616938	1.234393207
SMIM36	3.540673583	-4.401713096	4.112758676	6.06E-05	0.000618436	1.23160927
COL5A2	1.85324993	4.491672427	4.112516451	6.07E-05	0.000618698	1.23071031
CCN5	-2.760777159	-2.335779778	-4.112251127	6.07E-05	0.000619016	1.22972567
ZPLD1	2.326073875	-4.702569521	4.111396334	6.09E-05	0.000620775	1.226553823
RORC	-3.274380124	-0.874784774	-4.109275698	6.15E-05	0.000625651	1.218687188
GRIK3	-2.952159129	-5.368684349	-4.107698902	6.18E-05	0.000629215	1.212840116
PSMC2	0.704055251	4.565315983	4.107560308	6.19E-05	0.000629225	1.212326268
KIAA0895	-1.237143182	0.925883046	-4.107248165	6.19E-05	0.000629665	1.211169032
ANKRD12	-0.887564745	2.699294218	-4.106817682	6.21E-05	0.000630399	1.209573177
TNFSF10	1.631527279	4.665140385	4.106231016	6.22E-05	0.000631523	1.207398551
COX4I1	-0.646498965	5.52980652	-4.105512586	6.24E-05	0.000632976	1.204735859
RPL15	-0.595840205	6.334688952	-4.104854631	6.25E-05	0.000633987	1.202297633
LAMA2	-1.755736508	0.636590096	-4.104838779	6.25E-05	0.000633987	1.202238895
STX1A	1.336500882	1.366500567	4.100655875	6.36E-05	0.000643827	1.186745585
HEATR1	0.739464725	3.142258589	4.100056564	6.37E-05	0.000645006	1.184526821
EVI5	-0.629612743	1.854779888	-4.09950822	6.39E-05	0.000646057	1.182496977
YEATS2	0.985841115	2.936125542	4.098358473	6.42E-05	0.000648643	1.178241601
SWT1	-0.599676897	0.860928471	-4.096544602	6.46E-05	0.00065294	1.171530194
MADCAM1	-1.696802765	-2.169379886	-4.096202779	6.47E-05	0.000653474	1.170265706
COL12A1	1.710467698	4.116917657	4.095823338	6.48E-05	0.000654104	1.16886216
DNMBP	-0.973322205	3.057241767	-4.095486353	6.49E-05	0.000654555	1.167615748
KCNJ14	1.082298767	-0.233224957	4.095380328	6.49E-05	0.000654555	1.167223609
RNF185	-0.541183174	3.496436273	-4.093603164	6.54E-05	0.000658795	1.160651909
COA3	-0.853314003	4.595281222	-4.092000235	6.58E-05	0.000662608	1.15472651
DUSP14	1.201512926	3.246505107	4.091623526	6.59E-05	0.000663241	1.15333424
GPC2	1.623321223	-2.030148114	4.090198656	6.62E-05	0.000666612	1.148069048
APOE	2.100071354	4.890116465	4.089563534	6.64E-05	0.000667925	1.145722624
METTL27	1.762916985	0.791696572	4.089172812	6.65E-05	0.000668566	1.144279272
PWWP2A	-0.550623418	1.593771935	-4.089052508	6.65E-05	0.000668566	1.143834881
QSOX1	-1.117226088	4.70603349	-4.088537893	6.67E-05	0.000669567	1.141934079
CACNB2	-1.462522016	-1.031175408	-4.08830676	6.67E-05	0.000669824	1.14108042
SAA2	3.229474444	0.16162802	4.087718289	6.69E-05	0.000671022	1.138907159
FAM183A	3.013458574	-0.719094517	4.086857698	6.71E-05	0.000672939	1.135729403
RAB3D	-1.069878926	3.623298685	-4.086482588	6.72E-05	0.000673579	1.13434447
CDY1	-0.905190756	#NAME?	-4.07912412	6.99E-05	0.00069633	1.134309903
TUBB4B	0.782165233	7.405392193	4.086216566	6.73E-05	0.00067393	1.133362361
PAK3	-2.492440525	-3.656229846	-4.083328288	6.81E-05	0.000680858	1.122702699
PHKA1	-0.879700196	1.682111522	-4.083268894	6.81E-05	0.000680858	1.12248356
FBXO45	0.943657046	2.697508305	4.083209724	6.81E-05	0.000680858	1.122265251
GJA3	3.1239497	-1.0455389	4.079292792	6.91E-05	0.000691031	1.107819393
SERP2	-1.926732559	-1.425658801	-4.078945071	6.92E-05	0.000691613	1.106537526
ARSG	-0.805754775	-0.291127344	-4.078460563	6.94E-05	0.000692567	1.104751551
GRIN2A	-2.485720836	-4.164487394	-4.078244744	6.94E-05	0.000692792	1.103956059
BORCS7	-0.720239349	2.410767635	-4.076744994	6.98E-05	0.00069633	1.098429076
DUSP9	3.528200848	-1.161285049	4.074021006	7.06E-05	0.000703225	1.088394709
IL24	2.001718942	0.290961396	4.073896892	7.06E-05	0.000703225	1.087937642
ZNF483	-1.556242611	-2.164596697	-4.071558027	7.13E-05	0.000709324	1.079326559
GALNT12	-1.702026599	2.585255669	-4.070810256	7.15E-05	0.000711033	1.076574321
CLN6	0.781393798	3.403872484	4.070132174	7.17E-05	0.000712552	1.074078937
KHNYN	-0.591544008	3.205590725	-4.06978073	7.18E-05	0.000713163	1.072785739
CACFD1	-1.143710118	2.445942198	-4.068839417	7.20E-05	0.000715423	1.069322462
LSM7	0.661846473	4.228049891	4.068390601	7.22E-05	0.000716309	1.067671408
AMER3	-2.735183876	-6.448635172	-4.067947019	7.23E-05	0.000717181	1.066039756
CCDC174	-0.594814588	1.986865392	-4.066542793	7.27E-05	0.000720757	1.060875484
XXYLT1	1.075324214	2.349596968	4.066220733	7.28E-05	0.000721292	1.059691264
CSRNP1	-1.163701967	3.41862324	-4.064285244	7.33E-05	0.000726394	1.052576042
SLMAP	-0.695266429	2.659271359	-4.064096557	7.34E-05	0.000726554	1.051882543
ITGAX	1.552269571	0.914214615	4.063744078	7.35E-05	0.00072718	1.050587113
ROGDI	-0.777985722	2.572022139	-4.063122305	7.37E-05	0.000728573	1.048302201
RAB3C	-2.808626591	-3.824329942	-4.062452914	7.38E-05	0.000730105	1.045842623
MED28	-0.597916256	1.860933875	-4.061671978	7.41E-05	0.000731594	1.042973606
SSBP3	-0.919134502	3.975308151	-4.061667485	7.41E-05	0.000731594	1.042957103
MPC2	-0.950242407	3.697401803	-4.057549139	7.53E-05	0.000742688	1.027834567
HCAR3	3.078838387	-1.53491287	4.056716412	7.55E-05	0.000744723	1.024778332
THSD4	-1.702194063	0.939383201	-4.056458274	7.56E-05	0.00074509	1.023831032
MT1H	-2.980796511	0.378036928	-4.055613934	7.58E-05	0.000747165	1.020732865
CARTPT	-3.910503315	-6.869321084	-4.055177081	7.60E-05	0.000748056	1.019130111
FOLR1	-4.107595051	-1.475371511	-4.05441194	7.62E-05	0.000749907	1.01632326
TNNT1	3.377005637	0.021992751	4.053974893	7.63E-05	0.000750802	1.014720187
NNT	-1.046447135	3.039578486	-4.053437917	7.65E-05	0.00075199	1.012750772
CGB7	2.365888823	-2.661568251	4.052169369	7.69E-05	0.000755332	1.008099093
ODAM	-4.908058498	-2.4401729	-4.05023164	7.75E-05	0.00076067	1.000995883
MME	2.036255292	-0.305106496	4.049775936	7.76E-05	0.000761633	0.999325797
SULF2	1.413317585	4.726352895	4.048669806	7.79E-05	0.000764532	0.995272643
SUV39H2	0.724702587	2.006983519	4.048507597	7.80E-05	0.000764624	0.99467834
KLHDC8A	-1.799541471	-1.460924817	-4.046766512	7.85E-05	0.000769435	0.988300597
MOGAT1	-3.70755455	-5.230654336	-4.044918881	7.91E-05	0.000774596	0.981535035
ZNF415	-1.669836918	-1.422295384	-4.042818384	7.97E-05	0.000780208	0.973846627
H3-2	-4.040624213	-4.307051265	-4.042802711	7.97E-05	0.000780208	0.973789273
KCNA7	2.066343178	-4.193025215	4.042581718	7.98E-05	0.000780385	0.97298057
DNAJC2	0.797579404	2.657875251	4.042187364	7.99E-05	0.000780884	0.97153756
CPXM1	1.967170303	1.78519301	4.042037086	8.00E-05	0.000780943	0.9709877
CHADL	-1.264605801	-0.124583546	-4.041767837	8.01E-05	0.000781364	0.970002567
KREMEN2	2.748074631	0.292593461	4.040325745	8.05E-05	0.000785362	0.964727138
MMRN1	-2.575110118	-1.036679302	-4.040103028	8.06E-05	0.000785643	0.963912538
MAPK15	1.816126147	0.496651012	4.039632231	8.07E-05	0.000786684	0.962190692
SNTG2	-1.724078437	-4.977074391	-4.036491109	8.17E-05	0.000795949	0.950706903
NABP1	1.138399024	0.958277138	4.035470266	8.20E-05	0.000798709	0.946976334
ITGA10	-1.097812944	-1.683641114	-4.035255522	8.21E-05	0.00079897	0.946191671
IL13RA2	2.480708097	-1.244192667	4.034510417	8.23E-05	0.000800881	0.943469371
SF3B3	0.601686149	4.287527579	4.034127416	8.25E-05	0.000801282	0.942070208
IFITM1	1.549930425	6.002218156	4.034121193	8.25E-05	0.000801282	0.942047474
SVOP	-2.04864336	-5.925156501	-4.033281656	8.27E-05	0.000803493	0.938980898
TBCB	0.777946517	3.64913485	4.032338708	8.30E-05	0.000806034	0.93553722
MECOM	-2.049871423	2.375102289	-4.029253155	8.40E-05	0.00081534	0.92427331
TMEM129	-0.827508504	3.255962346	-4.029109308	8.41E-05	0.000815383	0.923748365
IL33	-2.516769961	1.091843659	-4.028457646	8.43E-05	0.000817036	0.921370432
ARID5B	-0.982354791	3.171481241	-4.028227587	8.44E-05	0.000817353	0.920531017
PIGP	-0.76783875	0.575087311	-4.027220803	8.47E-05	0.000819693	0.916858026
FSCN1	2.41443278	5.814804745	4.027200426	8.47E-05	0.000819693	0.916783692
CABP1	-1.624353475	-3.039266703	-4.027066741	8.48E-05	0.000819693	0.91629604
CRELD1	-0.825036826	1.985213838	-4.026971621	8.48E-05	0.000819693	0.915949069
TUBG1	0.686281341	4.411010244	4.024055335	8.58E-05	0.000828604	0.905314576
ZNF695	2.224781633	-1.362910847	4.023390858	8.60E-05	0.000829978	0.90289239
PLEKHG4	1.464384148	1.837788654	4.023368614	8.60E-05	0.000829978	0.902811312
FNIP2	-1.083236935	2.077104104	-4.022963616	8.61E-05	0.000830865	0.90133516
EIPR1	0.786340349	1.967489836	4.022491776	8.63E-05	0.00083165	0.899615536
B3GNT6	-4.017335124	-1.922144665	-4.022460839	8.63E-05	0.00083165	0.899502791
HOXD10	3.940161135	-0.523107338	4.020914979	8.68E-05	0.00083538	0.893870095
IPP	-0.581672013	1.995237637	-4.020815695	8.68E-05	0.00083538	0.893508393
MTMR3	-0.723348421	-0.316733452	-4.020806515	8.68E-05	0.00083538	0.893474949
EIF3F	-0.56825015	3.774128781	-4.020789424	8.68E-05	0.00083538	0.893412687
MAPK12	1.591670084	-0.398751375	4.020011561	8.71E-05	0.000837483	0.890579111
HPN	-3.775223764	-2.293362225	-4.019345986	8.73E-05	0.000839226	0.888154934
DENND4C	-0.833809655	2.840878019	-4.018519273	8.76E-05	0.000841498	0.88514432
TLE5	-0.64396289	5.301121989	-4.017989648	8.78E-05	0.00084252	0.883215868
SH2D4B	1.669591194	-4.723776279	4.017947709	8.78E-05	0.00084252	0.883063169
UPP1	1.513229804	2.780643821	4.016451485	8.83E-05	0.000846995	0.877616357
PODNL1	1.834927107	0.565777784	4.016227212	8.84E-05	0.000847308	0.876800063
ADCY3	0.902026581	3.168418797	4.016040734	8.85E-05	0.000847497	0.87612136
SULT2A1	-3.959219716	-5.269952273	-4.013630355	8.93E-05	0.000855018	0.867350941
PLCZ1	-3.116857792	-5.313715254	-4.012977472	8.95E-05	0.000856755	0.864976105
[truncated: 4,466 more rows]
